# Supplementary material for: The Genome Sequence of Gossypioides kirkii Illustrates a Descending Dysploidy in Plants
Source: Front Plant Sci. 2019 Nov 27;10:1541. doi: 10.3389/fpls.2019.01541 (PMC6890844; doi:10.3389/fpls.2019.01541)
Supplement: Supplementary file 1 [file DataSheet_1.xlsx]

## Sheet: Sheet1
##agp-version 2.0
# This file was generated by converting juicebox assembly format
PGA_scaffold_1	1	1380000	1	1	W	KI_01	1	1380000	+
PGA_scaffold_1	1380001	1380100	2	1380001	U	100	paired-ends
PGA_scaffold_1	1380101	38139213	3	1380101	W	KI_01	7320001	44079113	+
PGA_scaffold_2	1	23810887	1	1	W	KI_2/4	1	23810887	+
PGA_scaffold_2	23810888	23810987	2	23810888	U	100	paired-ends
PGA_scaffold_2	23810988	32535987	3	23810988	W	KI_2/4	23935888	32660887	-
PGA_scaffold_2	56471875	56471974	4	56471875	U	100	paired-ends
PGA_scaffold_2	56471975	65174913	5	56471975	W	KI_2/4	32785888	41488826	+
PGA_scaffold_3	1	42116415	1	1	W	KI_03	1	42116415	+
PGA_scaffold_4	1	55708459	1	1	W	KI_11	1	55708459	+
PGA_scaffold_5	1	29365646	1	1	W	KI_05	1	29365646	+
PGA_scaffold_5	29365647	29365746	2	29365647	U	100	paired-ends
PGA_scaffold_5	29365747	50780511	3	29365747	W	KI_05	36515647	57930411	+
PGA_scaffold_6	1	39285235	1	1	W	KI_06	1	39285235	+
PGA_scaffold_6	39285236	39285335	2	39285236	U	100	paired-ends
PGA_scaffold_6	39285336	60109644	3	39285336	W	KI_06	39535236	60359544	-
PGA_scaffold_6	99644880	99644979	4	99644880	U	100	paired-ends
PGA_scaffold_7	1	24000691	1	1	W	KI_07	1	24000691	+
PGA_scaffold_7	24000692	24000791	2	24000692	U	100	paired-ends
PGA_scaffold_7	24000792	30650791	3	24000792	W	KI_05	29615647	36265646	+
PGA_scaffold_7	60266438	60266537	4	60266438	U	100	paired-ends
PGA_scaffold_7	60266538	66567785	5	60266538	W	KI_07	24125692	30426939	+
PGA_scaffold_8	1	12993752	1	1	W	KI_08	1	12993752	+
PGA_scaffold_8	12993753	12993852	2	12993753	U	100	paired-ends
PGA_scaffold_8	12993853	39572770	3	12993853	W	KI_08	16653753	43232670	+
PGA_scaffold_9	1	38744031	1	1	W	KI_09	1	38744031	+
PGA_scaffold_10	1	5840000	1	1	W	KI_01	1430001	7270000	+
PGA_scaffold_10	7270001	7270100	2	7270001	U	100	paired-ends
PGA_scaffold_10	7270101	48672541	3	7270101	W	KI_10	1	41402441	+
PGA_scaffold_11	1	6186151	1	1	W	KI_12	1	6186151	+
PGA_scaffold_11	6186152	6186251	2	6186152	U	100	paired-ends
PGA_scaffold_11	6186252	9746251	3	6186252	W	KI_08	13043753	16603752	+
PGA_scaffold_11	22790004	22790103	4	22790004	U	100	paired-ends
PGA_scaffold_11	22790104	56510176	5	22790104	W	KI_12	6436152	40156224	+
PGA_scaffold_12	1	42971468	1	1	W	KI_13	1	42971468	+
PGA_scaffold_13	1	250000	1	1	W	KI_06	39285236	39535235	+
PGA_scaffold_14	1	250000	1	1	W	KI_05	29365647	29615646	+
PGA_scaffold_15	1	250000	1	1	W	KI_05	36265647	36515646	+
PGA_scaffold_16	1	125000	1	1	W	KI_07	24000692	24125691	+
PGA_scaffold_17	1	50000	1	1	W	KI_08	12993753	13043752	+
PGA_scaffold_18	1	50000	1	1	W	KI_08	16603753	16653752	+
PGA_scaffold_19	1	250000	1	1	W	KI_12	6186152	6436151	+
PGA_scaffold_20	1	50000	1	1	W	KI_01	1380001	1430000	+
PGA_scaffold_21	1	50000	1	1	W	KI_01	7270001	7320000	+
PGA_scaffold_22	1	125000	1	1	W	KI_2/4	23810888	23935887	+
PGA_scaffold_23	1	125000	1	1	W	KI_2/4	32660888	32785887	+
