# Supplementary material for: The Genome Sequence of Gossypioides kirkii Illustrates a Descending Dysploidy in Plants
Source: Front Plant Sci. 2019 Nov 27;10:1541. doi: 10.3389/fpls.2019.01541 (PMC6890844; doi:10.3389/fpls.2019.01541)
Supplement: Supplementary file 2 [file DataSheet_2.xlsx]

## Sheet: Data file 1
# Dataset 1 Gaps in sequence scaffolds possibly spanned by Bionano optical contigs
31	3862	1	20.6	305951	23006951	23306869	+	39.82	1M1D1M1D1M1D10M1D2M1D1M1D4M2D5M2D2M1D2M1I2M1D6M1D1M1D6M	305972	64265851	1	(2981,1)(2982,1)(2983,2)(2984,2)(2985,3)(2986,3)(2987,4)(2988,4)(2989,5)(2990,6)(2991,7)(2992,8)(2993,9)(2994,10)(2995,11)(2996,12)(2997,13)(2998,14)(2999,14)(3000,15)(3001,16)(3002,16)(3003,17)(3004,17)(3005,18)(3006,19)(3007,20)(3008,21)(3010,21)(3011,22)(3012,23)(3013,24)(3014,25)(3016,26)(3017,26)(3018,27)(3019,28)(3020,28)(3021,29)(3022,31)(3023,32)(3024,33)(3025,33)(3026,34)(3027,35)(3028,3…
34	384	1	20.6	277124	24427286	24706487	+	34.21	3M1D1M3D7M1D2M1D3M1D1M1D9M1D2M1D4M2D2M	277144	64265851	1	(3176,1)(3177,1)(3178,2)(3179,3)(3180,4)(3181,4)(3182,5)(3185,5)(3186,6)(3187,7)(3188,8)(3189,9)(3190,10)(3191,11)(3192,12)(3193,12)(3194,13)(3195,14)(3196,14)(3197,15)(3198,16)(3199,17)(3200,17)(3201,18)(3202,18)(3203,19)(3204,20)(3205,21)(3206,22)(3207,23)(3208,24)(3209,25)(3210,26)(3211,27)(3212,27)(3213,28)(3214,29)(3215,29)(3216,30)(3217,31)(3218,32)(3220,33)(3221,33)(3222,34)
# 73*	4134	1	313271	22902.1	46926947	47218020	-	24.9	4M1D1M2D1M1D1M1D4M1D1M1D1M2D3M1D3M2D3M1D4M1D5M	313291	64265851	1	(6611,35)(6612,34)(6613,33)(6614,32)(6616,31)(6618,30)(6619,30)(6621,29)(6623,28)(6624,27)(6625,26)(6626,25)(6627,24)(6628,24)(6630,23)(6631,22)(6633,22)(6634,21)(6635,20)(6637,19)(6638,18)(6639,17)(6641,16)(6642,16)(6643,15)(6644,14)(6645,13)(6646,13)(6647,12)(6648,11)(6649,10)(6651,9)(6652,8)(6653,7)(6654,6)(6655,5)
# 74	503	1	151799	20.6	47206546	47359866	-	21.69	1M1D17M1D1M	209884	64265851	1	(6652,19)(6653,18)(6654,18)(6655,17)(6656,16)(6657,15)(6658,14)(6659,13)(6660,12)(6661,11)(6662,10)(6663,9)(6664,8)(6665,7)(6666,6)(6667,5)(6668,4)(6669,3)(6670,2)(6671,1)(6672,1)
81	60	1	88490.3	476125	53632094	53926076	+	32.5	7M1D1M1D1M2I4M1D1M1D1M2D5M8I1M1D13M1D4M2D2M1D1M1D1M	476145	64265851	1	(7409,13)(7410,14)(7411,15)(7412,16)(7413,17)(7414,18)(7415,19)(7416,20)(7417,20)(7418,21)(7419,21)(7420,24)(7421,25)(7422,26)(7423,27)(7424,28)(7425,28)(7426,29)(7427,29)(7429,30)(7430,30)(7431,31)(7432,32)(7433,33)(7434,34)(7435,43)(7436,44)(7437,44)(7438,45)(7439,46)(7440,47)(7441,48)(7442,49)(7443,50)(7444,51)(7445,52)(7446,53)(7447,54)(7448,55)(7449,56)(7451,57)(7452,58)(7453,59)(7454,60)(74…
# 81	60	1	88490.3	476125	53632094	53926076	+	32.5	7M1D1M1D1M2I4M1D1M1D1M2D5M8I1M1D13M1D4M2D2M1D1M1D1M	476145	64265851	1	(7409,13)(7410,14)(7411,15)(7412,16)(7413,17)(7414,18)(7415,19)(7416,20)(7417,20)(7418,21)(7419,21)(7420,24)(7421,25)(7422,26)(7423,27)(7424,28)(7425,28)(7426,29)(7427,29)(7429,30)(7430,30)(7431,31)(7432,32)(7433,33)(7434,34)(7435,43)(7436,44)(7437,44)(7438,45)(7439,46)(7440,47)(7441,48)(7442,49)(7443,50)(7444,51)(7445,52)(7446,53)(7447,54)(7448,55)(7449,56)(7451,57)(7452,58)(7453,59)(7454,60)(74…
121	3242	2	24381.7	594689	24746417	25345485	+	71.31	2M1D5M1D1M1D5M1D3M1D7M1D14M1D6M5D2M1D9M2D5M1D12M1D3M2D1M1D1M	594709	60359544	1	(3260,5)(3261,6)(3262,7)(3263,7)(3264,8)(3265,9)(3266,10)(3267,11)(3268,12)(3269,12)(3271,13)(3272,14)(3273,15)(3274,16)(3275,17)(3277,18)(3278,19)(3279,20)(3280,21)(3281,21)(3282,22)(3283,23)(3284,24)(3285,25)(3286,26)(3287,27)(3289,28)(3290,29)(3291,30)(3292,31)(3293,32)(3294,33)(3295,34)(3296,35)(3297,36)(3298,37)(3299,38)(3300,39)(3301,40)(3302,41)(3303,42)(3304,42)(3305,43)(3306,44)(3307,45)…
121	3242	2	24381.7	594689	24746417	25345485	+	71.31	2M1D5M1D1M1D5M1D3M1D7M1D14M1D6M5D2M1D9M2D5M1D12M1D3M2D1M1D1M	594709	60359544	1	(3260,5)(3261,6)(3262,7)(3263,7)(3264,8)(3265,9)(3266,10)(3267,11)(3268,12)(3269,12)(3271,13)(3272,14)(3273,15)(3274,16)(3275,17)(3277,18)(3278,19)(3279,20)(3280,21)(3281,21)(3282,22)(3283,23)(3284,24)(3285,25)(3286,26)(3287,27)(3289,28)(3290,29)(3291,30)(3292,31)(3293,32)(3294,33)(3295,34)(3296,35)(3297,36)(3298,37)(3299,38)(3300,39)(3301,40)(3302,41)(3303,42)(3304,42)(3305,43)(3306,44)(3307,45)…
# 121	3242	2	24381.7	594689	24746417	25345485	+	71.31	2M1D5M1D1M1D5M1D3M1D7M1D14M1D6M5D2M1D9M2D5M1D12M1D3M2D1M1D1M	594709	60359544	1	(3260,5)(3261,6)(3262,7)(3263,7)(3264,8)(3265,9)(3266,10)(3267,11)(3268,12)(3269,12)(3271,13)(3272,14)(3273,15)(3274,16)(3275,17)(3277,18)(3278,19)(3279,20)(3280,21)(3281,21)(3282,22)(3283,23)(3284,24)(3285,25)(3286,26)(3287,27)(3289,28)(3290,29)(3291,30)(3292,31)(3293,32)(3294,33)(3295,34)(3296,35)(3297,36)(3298,37)(3299,38)(3300,39)(3301,40)(3302,41)(3303,42)(3304,42)(3305,43)(3306,44)(3307,45)…
122	99	2	20.6	520266	2.57448e+07	26274120	+	64.47	1M2D2M1D6M1D9M2D2M1D11M1D12M2D2M1D2M1D6M2D9M1D2M1D1M1D4M1D4M	520287	60359544	1	(3405,1)(3406,2)(3408,2)(3409,3)(3410,4)(3411,4)(3412,5)(3413,6)(3414,7)(3415,8)(3416,9)(3417,10)(3418,10)(3419,11)(3420,12)(3421,13)(3422,14)(3423,15)(3424,16)(3425,17)(3426,18)(3427,19)(3429,19)(3430,20)(3431,21)(3432,21)(3433,22)(3434,23)(3435,24)(3436,25)(3437,26)(3438,27)(3439,28)(3440,29)(3441,30)(3442,31)(3443,32)(3444,32)(3445,33)(3446,34)(3447,35)(3448,36)(3449,37)(3450,38)(3451,39)(3452…
128	242	2	336158	20.6	28894875	2.92336e+07	-	44.63	2M1D8M1D3M1D6M1D11M1D15M2D2M1D1M1D2M	336178	60359544	1	(3924,50)(3925,49)(3927,48)(3928,47)(3929,46)(3930,45)(3931,44)(3932,43)(3933,42)(3934,41)(3935,40)(3936,40)(3937,39)(3938,38)(3939,37)(3940,37)(3941,36)(3942,35)(3943,34)(3944,33)(3945,32)(3947,31)(3948,30)(3949,29)(3950,28)(3951,27)(3952,26)(3953,25)(3954,24)(3955,23)(3956,22)(3957,21)(3959,20)(3960,19)(3961,18)(3962,17)(3963,16)(3964,15)(3965,14)(3966,13)(3967,12)(3968,11)(3969,10)(3970,9)(397…
253	3540	3	186471	409101	26181636	26396148	+	23.91	9M2D3M1D1M1D6M1D2M2D12M1D1M	409122	55708459	1	(4443,23)(4444,24)(4445,25)(4446,26)(4447,27)(4448,28)(4449,29)(4450,30)(4451,31)(4452,32)(4454,32)(4455,33)(4456,34)(4458,35)(4459,36)(4460,36)(4461,37)(4462,38)(4463,39)(4464,40)(4465,41)(4466,42)(4467,42)(4468,43)(4471,44)(4472,45)(4473,46)(4474,47)(4475,48)(4476,49)(4477,50)(4478,51)(4479,52)(4480,53)(4481,54)(4482,55)(4484,56)
257	1199	3	20.6	364796	30939193	31318586	+	35.3	2M1D4M2D2M1D2M1D4M2D3M1D4M2D1M1D1M1D1M1D2M1D1M1D9M1D1M1D3M	364816	55708459	1	(5051,1)(5052,2)(5054,3)(5055,4)(5056,5)(5057,6)(5058,7)(5060,7)(5061,8)(5063,9)(5064,10)(5065,11)(5066,11)(5067,12)(5068,13)(5069,14)(5072,15)(5073,16)(5074,17)(5075,18)(5076,18)(5077,19)(5078,20)(5079,21)(5081,22)(5082,22)(5083,23)(5084,23)(5086,24)(5087,25)(5088,25)(5089,26)(5090,27)(5091,27)(5093,28)(5094,29)(5095,30)(5096,31)(5097,32)(5098,33)(5099,34)(5100,35)(5101,36)(5102,37)(5103,37)(510…
261	272	3	20.6	360204	32380787	32745805	+	39.93	1M1D1M1D2M1D2M1D6M1D2M1D6M1D3M1D2M1D4M1D2M1D5M1D4M2D1M1D3M1D1M1D2M	360224	55708459	1	(5258,1)(5259,1)(5260,2)(5261,2)(5263,3)(5264,4)(5265,5)(5266,5)(5267,6)(5269,7)(5270,8)(5271,9)(5272,10)(5273,11)(5274,12)(5275,13)(5276,13)(5277,14)(5278,15)(5279,15)(5280,16)(5281,17)(5282,18)(5283,19)(5284,20)(5285,21)(5286,21)(5287,22)(5288,23)(5290,24)(5291,25)(5292,26)(5293,26)(5294,27)(5295,28)(5296,29)(5297,30)(5298,30)(5299,31)(5300,32)(5301,32)(5302,33)(5303,34)(5304,35)(5305,36)(5306,…
262	202	3	299517	20.6	32978943	33282145	-	42.65	1M1D1M1D1M1D7M1D21M1D5M2D2M	299538	55708459	1	(5356,38)(5357,37)(5358,37)(5359,36)(5360,36)(5361,35)(5362,35)(5363,34)(5364,33)(5365,32)(5366,31)(5367,30)(5368,29)(5369,28)(5370,28)(5371,27)(5372,26)(5373,25)(5374,24)(5375,23)(5376,22)(5377,21)(5378,20)(5379,19)(5380,18)(5381,17)(5382,16)(5383,15)(5384,14)(5385,13)(5386,12)(5387,11)(5388,10)(5389,9)(5390,8)(5391,7)(5392,7)(5393,6)(5394,5)(5395,4)(5396,3)(5398,2)(5399,2)(5400,1)
277	82	3	20.6	506275	44019688	4.4509e+07	+	54.93	13M1D6M1D4M1D6M1D3M1D11M1D7M3I2D5M1D5M	506296	55708459	1	(6795,1)(6796,2)(6797,3)(6798,4)(6799,5)(6800,6)(6801,7)(6802,8)(6803,9)(6804,10)(6805,11)(6806,12)(6807,13)(6808,14)(6809,14)(6810,15)(6811,16)(6812,17)(6813,18)(6814,19)(6815,20)(6816,20)(6817,21)(6818,22)(6819,23)(6821,24)(6822,25)(6823,26)(6824,27)(6825,28)(6826,29)(6827,30)(6828,30)(6829,31)(6830,32)(6832,33)(6833,34)(6834,35)(6835,36)(6836,37)(6837,38)(6838,39)(6839,40)(6840,41)(6841,42)(68…
277	82	3	20.6	506275	44019688	4.4509e+07	+	54.93	13M1D6M1D4M1D6M1D3M1D11M1D7M3I2D5M1D5M	506296	55708459	1	(6795,1)(6796,2)(6797,3)(6798,4)(6799,5)(6800,6)(6801,7)(6802,8)(6803,9)(6804,10)(6805,11)(6806,12)(6807,13)(6808,14)(6809,14)(6810,15)(6811,16)(6812,17)(6813,18)(6814,19)(6815,20)(6816,20)(6817,21)(6818,22)(6819,23)(6821,24)(6822,25)(6823,26)(6824,27)(6825,28)(6826,29)(6827,30)(6828,30)(6829,31)(6830,32)(6832,33)(6833,34)(6834,35)(6835,36)(6836,37)(6837,38)(6838,39)(6839,40)(6840,41)(6841,42)(68…
339	514	4	20.6	508557	27602809	2.81211e+07	+	71.43	5M1D7M1D2M1D1M1D15M1D5M1D2M1D3M1D2M1D5M1D2M1D5M1D4M1D4M1D8M1D4M2D2M1D2M1D2M1D2M	508578	44079113	1	(4022,1)(4023,2)(4024,3)(4025,4)(4026,5)(4027,6)(4028,6)(4029,7)(4030,8)(4031,9)(4032,10)(4033,11)(4034,12)(4035,13)(4036,13)(4037,14)(4038,15)(4039,15)(4040,16)(4041,16)(4042,17)(4043,18)(4044,19)(4045,20)(4046,21)(4047,22)(4048,23)(4049,24)(4050,25)(4051,26)(4052,27)(4053,28)(4054,29)(4055,30)(4057,31)(4058,32)(4059,33)(4060,34)(4061,35)(4062,36)(4063,36)(4064,37)(4065,38)(4066,38)(4067,39)(406…
379	1883	5	593140	20.6	5409835	6006034	-	73.92	1M1D3M1D6M2D3M2D2M1D1M1D4M3D2M2D1M1D7M1D1M1D1M1D2M1D14M1D7M1D1M1D1M2D4M1D2M1D4M1D4M1D5M2D4M1D3M2D2M	593160	43232670	1	(759,85)(761,84)(762,83)(763,82)(765,81)(766,80)(767,79)(768,78)(769,77)(770,76)(772,75)(773,75)(774,74)(775,73)(777,72)(778,72)(779,71)(780,70)(781,70)(783,69)(784,68)(785,67)(786,66)(789,65)(790,65)(791,64)(792,63)(794,63)(795,62)(796,62)(797,61)(798,60)(799,59)(800,58)(801,57)(802,56)(803,55)(804,55)(805,54)(806,54)(807,53)(808,53)(809,52)(810,51)(811,51)(812,50)(813,49)(814,48)(815,47)(816,46…
439	183	5	626403	20.6	41403262	42035476	-	79.3	1M1D1M1D3M3D3M1D1M1D3M1D4M1D5M1D13M1D7M2D3M1D10M1D4M1D4M1D2M1D2M1D3M1D3M1D5M1D3M1D2M	626424	43232670	1	(6226,82)(6227,81)(6228,81)(6229,80)(6230,80)(6231,79)(6232,78)(6233,77)(6236,77)(6237,76)(6238,75)(6240,74)(6241,73)(6242,73)(6243,72)(6244,71)(6245,70)(6246,70)(6247,69)(6248,68)(6249,67)(6251,66)(6252,65)(6253,64)(6254,63)(6255,62)(6257,61)(6258,60)(6259,59)(6260,58)(6261,57)(6262,56)(6263,55)(6264,54)(6265,53)(6266,52)(6267,51)(6268,50)(6269,49)(6270,48)(6271,48)(6272,47)(6273,46)(6274,45)(62…
458	304	6	20.6	474050	7333720	7807750	+	54.45	1M1D1M1D2M1D2M1D4M1D5M2D4M1D7M1D4M1D3M2D2M1D1M1D3M2D4M1D2M1D3M1D2M1D9M1D7M1D2M1D1M	474070	42971468	1	(1362,1)(1363,2)(1364,2)(1365,3)(1366,3)(1367,4)(1368,5)(1369,5)(1370,6)(1371,7)(1372,7)(1373,8)(1374,9)(1375,10)(1376,11)(1377,11)(1378,12)(1379,13)(1380,14)(1381,15)(1382,16)(1384,16)(1385,17)(1386,18)(1387,19)(1388,20)(1389,20)(1390,21)(1391,22)(1392,23)(1393,24)(1394,25)(1395,26)(1396,27)(1397,27)(1398,28)(1399,29)(1400,30)(1401,31)(1402,31)(1403,32)(1404,33)(1405,34)(1407,34)(1408,35)(1409,3…
471	2557	6	20.6	183130	18109986	1.82947e+07	+	21.55	4M1D2M1D3M3D3M1D6M1D3M1D7M1D2M1D1M1D3M1D1M1D1M	183151	42971468	1	(2922,1)(2923,2)(2924,3)(2925,4)(2926,5)(2927,5)(2928,6)(2930,7)(2931,8)(2932,9)(2935,10)(2936,10)(2937,11)(2938,12)(2939,13)(2940,13)(2941,14)(2942,15)(2943,16)(2944,17)(2945,18)(2947,19)(2948,20)(2949,21)(2950,22)(2951,22)(2952,23)(2953,24)(2954,25)(2955,26)(2956,27)(2957,28)(2958,29)(2959,29)(2960,30)(2961,31)(2962,31)(2963,32)(2964,32)(2965,33)(2966,34)(2968,35)(2969,36)(2970,36)
472	3252	6	29144.7	679753	18324464	18976262	+	71.32	3M1D2M1D1M2D4M1D1M1D18M1I1D4M1D6M1D4M2D4M1D2M1D1M1D1M1D4M1D10M1D2M1D1M2D3M1D2M1D4M1D7M1D2M2D2M	679773	42971468	1	(2978,7)(2979,8)(2980,9)(2981,10)(2982,10)(2983,11)(2985,12)(2987,13)(2988,13)(2989,14)(2990,15)(2991,16)(2992,17)(2993,17)(2994,18)(2995,18)(2996,19)(2997,20)(2998,21)(2999,22)(3000,23)(3001,24)(3002,25)(3003,26)(3004,27)(3005,28)(3006,29)(3007,30)(3008,31)(3009,32)(3010,33)(3011,34)(3012,35)(3013,37)(3014,37)(3015,38)(3016,39)(3017,40)(3019,41)(3020,42)(3021,43)(3022,44)(3023,45)(3024,46)(3025,…
### 512**	530	7	53812.6	20.6	1174791	1229732	-	14.92	2M1D1M1D18M	1.05417e+06	41488826	1	(294,21)(295,20)(296,19)(297,19)(298,18)(299,18)(300,17)(301,16)(302,15)(303,14)(304,13)(305,12)(306,11)(307,10)(308,9)(309,8)(310,7)(311,6)(312,5)(313,4)(314,3)(315,2)(316,1)
514	3781	7	293002	87513.3	1324903	1549826	-	29.7	1M1D10M1D4M1D1M1D8M1D6M3D2M1D2M1D1M1D7M	328306	41488826	1	(339,65)(341,64)(342,63)(343,62)(344,61)(345,60)(346,59)(347,58)(348,57)(349,56)(350,55)(351,54)(352,54)(353,53)(354,52)(355,51)(356,50)(357,50)(358,49)(359,49)(360,48)(361,47)(362,46)(363,45)(364,44)(365,43)(366,42)(367,41)(368,41)(369,40)(370,39)(371,38)(372,37)(373,36)(377,35)(378,34)(379,33)(380,33)(381,32)(382,31)(383,31)(384,30)(385,30)(386,29)(387,28)(388,27)(389,26)(390,25)(391,24)
# 514	3781	7	293002	87513.3	1324903	1549826	-	29.7	1M1D10M1D4M1D1M1D8M1D6M3D2M1D2M1D1M1D7M	328306	41488826	1	(339,65)(341,64)(342,63)(343,62)(344,61)(345,60)(346,59)(347,58)(348,57)(349,56)(350,55)(351,54)(352,54)(353,53)(354,52)(355,51)(356,50)(357,50)(358,49)(359,49)(360,48)(361,47)(362,46)(363,45)(364,44)(365,43)(366,42)(367,41)(368,41)(369,40)(370,39)(371,38)(372,37)(373,36)(377,35)(378,34)(379,33)(380,33)(381,32)(382,31)(383,31)(384,30)(385,30)(386,29)(387,28)(388,27)(389,26)(390,25)(391,24)
515	3239	7	57850	575382	1509709	1949141	+	54.42	1M1D5M1D4M1I1D2M8I3M1D9M6I9D6M1I6M2D1M2D7M6I3M2D1M1D2M1D1M2D1M1D1M4D5M1D12M3I4M1D5M2D2M1D6M	1.21319e+06	41488826	1	(382,11)(383,11)(384,12)(385,12)(386,13)(387,14)(388,15)(389,16)(390,17)(391,17)(392,18)(393,19)(394,20)(395,22)(396,22)(397,23)(398,32)(399,33)(400,34)(401,35)(402,35)(403,36)(404,37)(405,38)(406,39)(407,40)(408,41)(409,42)(410,43)(419,50)(420,50)(421,51)(422,52)(423,53)(424,54)(425,55)(426,57)(427,58)(428,59)(429,60)(430,61)(431,62)(432,63)(434,63)(435,64)(437,64)(438,65)(439,66)(440,67)(441,68…
515	3239	7	57850	575382	1509709	1949141	+	54.42	1M1D5M1D4M1I1D2M8I3M1D9M6I9D6M1I6M2D1M2D7M6I3M2D1M1D2M1D1M2D1M1D1M4D5M1D12M3I4M1D5M2D2M1D6M	1.21319e+06	41488826	1	(382,11)(383,11)(384,12)(385,12)(386,13)(387,14)(388,15)(389,16)(390,17)(391,17)(392,18)(393,19)(394,20)(395,22)(396,22)(397,23)(398,32)(399,33)(400,34)(401,35)(402,35)(403,36)(404,37)(405,38)(406,39)(407,40)(408,41)(409,42)(410,43)(419,50)(420,50)(421,51)(422,52)(423,53)(424,54)(425,55)(426,57)(427,58)(428,59)(429,60)(430,61)(431,62)(432,63)(434,63)(435,64)(437,64)(438,65)(439,66)(440,67)(441,68…
515	3239	7	57850	575382	1509709	1949141	+	54.42	1M1D5M1D4M1I1D2M8I3M1D9M6I9D6M1I6M2D1M2D7M6I3M2D1M1D2M1D1M2D1M1D1M4D5M1D12M3I4M1D5M2D2M1D6M	1.21319e+06	41488826	1	(382,11)(383,11)(384,12)(385,12)(386,13)(387,14)(388,15)(389,16)(390,17)(391,17)(392,18)(393,19)(394,20)(395,22)(396,22)(397,23)(398,32)(399,33)(400,34)(401,35)(402,35)(403,36)(404,37)(405,38)(406,39)(407,40)(408,41)(409,42)(410,43)(419,50)(420,50)(421,51)(422,52)(423,53)(424,54)(425,55)(426,57)(427,58)(428,59)(429,60)(430,61)(431,62)(432,63)(434,63)(435,64)(437,64)(438,65)(439,66)(440,67)(441,68…
515	3239	7	57850	575382	1509709	1949141	+	54.42	1M1D5M1D4M1I1D2M8I3M1D9M6I9D6M1I6M2D1M2D7M6I3M2D1M1D2M1D1M2D1M1D1M4D5M1D12M3I4M1D5M2D2M1D6M	1.21319e+06	41488826	1	(382,11)(383,11)(384,12)(385,12)(386,13)(387,14)(388,15)(389,16)(390,17)(391,17)(392,18)(393,19)(394,20)(395,22)(396,22)(397,23)(398,32)(399,33)(400,34)(401,35)(402,35)(403,36)(404,37)(405,38)(406,39)(407,40)(408,41)(409,42)(410,43)(419,50)(420,50)(421,51)(422,52)(423,53)(424,54)(425,55)(426,57)(427,58)(428,59)(429,60)(430,61)(431,62)(432,63)(434,63)(435,64)(437,64)(438,65)(439,66)(440,67)(441,68…
515	3239	7	57850	575382	1509709	1949141	+	54.42	1M1D5M1D4M1I1D2M8I3M1D9M6I9D6M1I6M2D1M2D7M6I3M2D1M1D2M1D1M2D1M1D1M4D5M1D12M3I4M1D5M2D2M1D6M	1.21319e+06	41488826	1	(382,11)(383,11)(384,12)(385,12)(386,13)(387,14)(388,15)(389,16)(390,17)(391,17)(392,18)(393,19)(394,20)(395,22)(396,22)(397,23)(398,32)(399,33)(400,34)(401,35)(402,35)(403,36)(404,37)(405,38)(406,39)(407,40)(408,41)(409,42)(410,43)(419,50)(420,50)(421,51)(422,52)(423,53)(424,54)(425,55)(426,57)(427,58)(428,59)(429,60)(430,61)(431,62)(432,63)(434,63)(435,64)(437,64)(438,65)(439,66)(440,67)(441,68…
# 515	3239	7	57850	575382	1509709	1949141	+	54.42	1M1D5M1D4M1I1D2M8I3M1D9M6I9D6M1I6M2D1M2D7M6I3M2D1M1D2M1D1M2D1M1D1M4D5M1D12M3I4M1D5M2D2M1D6M	1.21319e+06	41488826	1	(382,11)(383,11)(384,12)(385,12)(386,13)(387,14)(388,15)(389,16)(390,17)(391,17)(392,18)(393,19)(394,20)(395,22)(396,22)(397,23)(398,32)(399,33)(400,34)(401,35)(402,35)(403,36)(404,37)(405,38)(406,39)(407,40)(408,41)(409,42)(410,43)(419,50)(420,50)(421,51)(422,52)(423,53)(424,54)(425,55)(426,57)(427,58)(428,59)(429,60)(430,61)(431,62)(432,63)(434,63)(435,64)(437,64)(438,65)(439,66)(440,67)(441,68…
### 516	328	7	377780	330649	2134638	2180148	-	12.07	22M	838532	41488826	1	(558,103)(559,102)(560,101)(561,100)(562,99)(563,98)(564,97)(565,96)(566,95)(567,94)(568,93)(569,92)(570,91)(571,90)(572,89)(573,88)(574,87)(575,86)(576,85)(577,84)(578,83)(579,82)
568	58	7	781144	20.6	29981565	30655541	-	74.44	3M1D8M1I28M1D3M1D5M2D7M1D4M1D2M1D4M15I10D2M1D5M14I3M1D5M1D2M1D1M	781165	41488826	1	(5120,112)(5121,111)(5122,110)(5123,109)(5124,109)(5125,108)(5126,107)(5127,106)(5128,105)(5129,104)(5130,103)(5131,102)(5132,100)(5133,99)(5134,98)(5135,97)(5136,96)(5137,95)(5138,94)(5139,93)(5140,92)(5141,91)(5142,90)(5143,89)(5144,88)(5145,87)(5146,86)(5147,85)(5148,84)(5149,83)(5150,82)(5151,81)(5152,80)(5153,79)(5154,78)(5155,77)(5156,76)(5157,75)(5158,74)(5159,73)(5160,72)(5161,72)(5162,71…
568	58	7	781144	20.6	29981565	30655541	-	74.44	3M1D8M1I28M1D3M1D5M2D7M1D4M1D2M1D4M15I10D2M1D5M14I3M1D5M1D2M1D1M	781165	41488826	1	(5120,112)(5121,111)(5122,110)(5123,109)(5124,109)(5125,108)(5126,107)(5127,106)(5128,105)(5129,104)(5130,103)(5131,102)(5132,100)(5133,99)(5134,98)(5135,97)(5136,96)(5137,95)(5138,94)(5139,93)(5140,92)(5141,91)(5142,90)(5143,89)(5144,88)(5145,87)(5146,86)(5147,85)(5148,84)(5149,83)(5150,82)(5151,81)(5152,80)(5153,79)(5154,78)(5155,77)(5156,76)(5157,75)(5158,74)(5159,73)(5160,72)(5161,72)(5162,71…
# 568	58	7	781144	20.6	29981565	30655541	-	74.44	3M1D8M1I28M1D3M1D5M2D7M1D4M1D2M1D4M15I10D2M1D5M14I3M1D5M1D2M1D1M	781165	41488826	1	(5120,112)(5121,111)(5122,110)(5123,109)(5124,109)(5125,108)(5126,107)(5127,106)(5128,105)(5129,104)(5130,103)(5131,102)(5132,100)(5133,99)(5134,98)(5135,97)(5136,96)(5137,95)(5138,94)(5139,93)(5140,92)(5141,91)(5142,90)(5143,89)(5144,88)(5145,87)(5146,86)(5147,85)(5148,84)(5149,83)(5150,82)(5151,81)(5152,80)(5153,79)(5154,78)(5155,77)(5156,76)(5157,75)(5158,74)(5159,73)(5160,72)(5161,72)(5162,71…
591	530	7	1.05415e+06	18530.5	40521737	41472289	-	127.98	6M2D6M1D1M1D1M1D2M2D1M1D4M1D1M1D6M1D4M1D1M1D4M1D1M1D2M1D4M1D9M1D3M2D6M1D2M1D13M1D1M1D4M2D1M1D6M1I6M1D1M1D3M1D5M1D2M2D2M1D1M1D5M1I5M1D7M1D3M1D3M2D5M1D1M2D2M9D9M2D7M23I4M3I1M1D13M1D1M1D1M1D3M2D10M	1.05417e+06	41488826	1	(6608,226)(6609,225)(6610,224)(6611,223)(6612,222)(6613,221)(6614,220)(6616,220)(6617,219)(6618,218)(6619,217)(6620,216)(6621,215)(6622,214)(6623,214)(6624,213)(6625,213)(6626,212)(6627,212)(6628,211)(6630,210)(6631,210)(6632,209)(6633,209)(6634,208)(6635,207)(6636,206)(6637,205)(6638,205)(6639,204)(6640,204)(6641,203)(6642,202)(6643,201)(6644,200)(6645,199)(6646,198)(6647,198)(6648,197)(6649,196…
591	530	7	1.05415e+06	18530.5	40521737	41472289	-	127.98	6M2D6M1D1M1D1M1D2M2D1M1D4M1D1M1D6M1D4M1D1M1D4M1D1M1D2M1D4M1D9M1D3M2D6M1D2M1D13M1D1M1D4M2D1M1D6M1I6M1D1M1D3M1D5M1D2M2D2M1D1M1D5M1I5M1D7M1D3M1D3M2D5M1D1M2D2M9D9M2D7M23I4M3I1M1D13M1D1M1D1M1D3M2D10M	1.05417e+06	41488826	1	(6608,226)(6609,225)(6610,224)(6611,223)(6612,222)(6613,221)(6614,220)(6616,220)(6617,219)(6618,218)(6619,217)(6620,216)(6621,215)(6622,214)(6623,214)(6624,213)(6625,213)(6626,212)(6627,212)(6628,211)(6630,210)(6631,210)(6632,209)(6633,209)(6634,208)(6635,207)(6636,206)(6637,205)(6638,205)(6639,204)(6640,204)(6641,203)(6642,202)(6643,201)(6644,200)(6645,199)(6646,198)(6647,198)(6648,197)(6649,196…
591	530	7	1.05415e+06	18530.5	40521737	41472289	-	127.98	6M2D6M1D1M1D1M1D2M2D1M1D4M1D1M1D6M1D4M1D1M1D4M1D1M1D2M1D4M1D9M1D3M2D6M1D2M1D13M1D1M1D4M2D1M1D6M1I6M1D1M1D3M1D5M1D2M2D2M1D1M1D5M1I5M1D7M1D3M1D3M2D5M1D1M2D2M9D9M2D7M23I4M3I1M1D13M1D1M1D1M1D3M2D10M	1.05417e+06	41488826	1	(6608,226)(6609,225)(6610,224)(6611,223)(6612,222)(6613,221)(6614,220)(6616,220)(6617,219)(6618,218)(6619,217)(6620,216)(6621,215)(6622,214)(6623,214)(6624,213)(6625,213)(6626,212)(6627,212)(6628,211)(6630,210)(6631,210)(6632,209)(6633,209)(6634,208)(6635,207)(6636,206)(6637,205)(6638,205)(6639,204)(6640,204)(6641,203)(6642,202)(6643,201)(6644,200)(6645,199)(6646,198)(6647,198)(6648,197)(6649,196…
591	530	7	1.05415e+06	18530.5	40521737	41472289	-	127.98	6M2D6M1D1M1D1M1D2M2D1M1D4M1D1M1D6M1D4M1D1M1D4M1D1M1D2M1D4M1D9M1D3M2D6M1D2M1D13M1D1M1D4M2D1M1D6M1I6M1D1M1D3M1D5M1D2M2D2M1D1M1D5M1I5M1D7M1D3M1D3M2D5M1D1M2D2M9D9M2D7M23I4M3I1M1D13M1D1M1D1M1D3M2D10M	1.05417e+06	41488826	1	(6608,226)(6609,225)(6610,224)(6611,223)(6612,222)(6613,221)(6614,220)(6616,220)(6617,219)(6618,218)(6619,217)(6620,216)(6621,215)(6622,214)(6623,214)(6624,213)(6625,213)(6626,212)(6627,212)(6628,211)(6630,210)(6631,210)(6632,209)(6633,209)(6634,208)(6635,207)(6636,206)(6637,205)(6638,205)(6639,204)(6640,204)(6641,203)(6642,202)(6643,201)(6644,200)(6645,199)(6646,198)(6647,198)(6648,197)(6649,196…
591	530	7	1.05415e+06	18530.5	40521737	41472289	-	127.98	6M2D6M1D1M1D1M1D2M2D1M1D4M1D1M1D6M1D4M1D1M1D4M1D1M1D2M1D4M1D9M1D3M2D6M1D2M1D13M1D1M1D4M2D1M1D6M1I6M1D1M1D3M1D5M1D2M2D2M1D1M1D5M1I5M1D7M1D3M1D3M2D5M1D1M2D2M9D9M2D7M23I4M3I1M1D13M1D1M1D1M1D3M2D10M	1.05417e+06	41488826	1	(6608,226)(6609,225)(6610,224)(6611,223)(6612,222)(6613,221)(6614,220)(6616,220)(6617,219)(6618,218)(6619,217)(6620,216)(6621,215)(6622,214)(6623,214)(6624,213)(6625,213)(6626,212)(6627,212)(6628,211)(6630,210)(6631,210)(6632,209)(6633,209)(6634,208)(6635,207)(6636,206)(6637,205)(6638,205)(6639,204)(6640,204)(6641,203)(6642,202)(6643,201)(6644,200)(6645,199)(6646,198)(6647,198)(6648,197)(6649,196…
593	838	8	20.6	538314	1291994	1805564	+	43.03	1M1D6M1D3M9I1D10M1D2M1D2M11I22D5M1D1M1D20M1D5M1D5M2D2M1D3M	538334	41402441	1	(167,1)(169,2)(170,3)(171,4)(172,5)(173,6)(174,7)(176,8)(177,9)(178,10)(179,20)(180,20)(181,21)(182,22)(183,23)(184,24)(185,25)(186,26)(187,27)(188,28)(189,29)(190,30)(191,30)(192,31)(193,32)(194,32)(195,33)(218,45)(219,46)(220,47)(221,48)(222,49)(223,50)(224,50)(225,51)(226,51)(227,52)(228,53)(229,54)(230,55)(231,56)(232,57)(233,58)(234,59)(235,60)(236,61)(237,62)(238,63)(239,64)(240,65)(241,66)…
# 593	838	8	20.6	538314	1291994	1805564	+	43.03	1M1D6M1D3M9I1D10M1D2M1D2M11I22D5M1D1M1D20M1D5M1D5M2D2M1D3M	538334	41402441	1	(167,1)(169,2)(170,3)(171,4)(172,5)(173,6)(174,7)(176,8)(177,9)(178,10)(179,20)(180,20)(181,21)(182,22)(183,23)(184,24)(185,25)(186,26)(187,27)(188,28)(189,29)(190,30)(191,30)(192,31)(193,32)(194,32)(195,33)(218,45)(219,46)(220,47)(221,48)(222,49)(223,50)(224,50)(225,51)(226,51)(227,52)(228,53)(229,54)(230,55)(231,56)(232,57)(233,58)(234,59)(235,60)(236,61)(237,62)(238,63)(239,64)(240,65)(241,66)…
# 612	858	8	407229	1055.6	12392606	1.28003e+07	-	49.52	4M1D3M1D12M1D3M1D6M1D1M1D5M1D1M1D1M1D1M1D1M1D14M1D4M	407250	41402441	1	(1855,57)(1856,57)(1857,56)(1858,55)(1859,54)(1860,53)(1861,53)(1862,52)(1863,51)(1865,50)(1866,49)(1867,48)(1868,47)(1869,46)(1870,45)(1871,44)(1872,43)(1873,42)(1874,41)(1875,40)(1876,39)(1877,38)(1878,38)(1879,37)(1880,36)(1882,35)(1883,34)(1884,33)(1885,32)(1886,31)(1887,30)(1888,29)(1889,29)(1891,28)(1892,27)(1893,26)(1894,25)(1895,24)(1896,23)(1897,23)(1898,22)(1899,22)(1900,21)(1901,21)(19…
676	507	9	20.6	550451	7754438	8249598	+	45.35	1M1D1M1D1M1D4M2D4M1D1M1D5M12I9D1M1D4M1D2M1D3M1D3M1D1M1D1M1D1M1D2M1D2M1D10M1D5M1D1M1D6M1D2M1D2M2D1M1D4M1D1M1D1M	550471	40156224	1	(1166,1)(1167,2)(1168,2)(1169,3)(1170,3)(1171,4)(1172,4)(1173,5)(1174,6)(1175,7)(1177,8)(1178,8)(1179,9)(1180,10)(1181,11)(1182,12)(1183,12)(1185,13)(1186,14)(1187,15)(1188,16)(1189,17)(1199,30)(1200,31)(1201,31)(1202,32)(1203,33)(1204,34)(1205,35)(1206,35)(1207,36)(1209,37)(1210,38)(1211,39)(1212,40)(1213,40)(1214,41)(1215,42)(1216,43)(1217,43)(1218,44)(1219,44)(1221,45)(1222,46)(1223,46)(1224,4…
# 676	507	9	20.6	550451	7754438	8249598	+	45.35	1M1D1M1D1M1D4M2D4M1D1M1D5M12I9D1M1D4M1D2M1D3M1D3M1D1M1D1M1D1M1D2M1D2M1D10M1D5M1D1M1D6M1D2M1D2M2D1M1D4M1D1M1D1M	550471	40156224	1	(1166,1)(1167,2)(1168,2)(1169,3)(1170,3)(1171,4)(1172,4)(1173,5)(1174,6)(1175,7)(1177,8)(1178,8)(1179,9)(1180,10)(1181,11)(1182,12)(1183,12)(1185,13)(1186,14)(1187,15)(1188,16)(1189,17)(1199,30)(1200,31)(1201,31)(1202,32)(1203,33)(1204,34)(1205,35)(1206,35)(1207,36)(1209,37)(1210,38)(1211,39)(1212,40)(1213,40)(1214,41)(1215,42)(1216,43)(1217,43)(1218,44)(1219,44)(1221,45)(1222,46)(1223,46)(1224,4…
689	3287	9	20.6	656133	14336579	15006570	+	76.89	1M2D2M1D2M3D1M1D9M1D1M1D3M1D4M1D7M1D5M2D3M2D6M2D4M1D5M1D8M1D10M1D1M1I1D4M2D1M1D1M2D1M	656154	40156224	1	(2390,1)(2393,2)(2394,3)(2396,4)(2397,5)(2400,6)(2401,6)(2402,7)(2403,7)(2404,8)(2405,9)(2406,10)(2407,11)(2408,12)(2409,13)(2410,14)(2411,15)(2413,16)(2414,17)(2415,17)(2416,18)(2417,19)(2419,20)(2420,21)(2421,22)(2422,23)(2424,24)(2425,25)(2426,26)(2427,27)(2428,28)(2429,29)(2430,30)(2432,31)(2433,32)(2434,33)(2435,34)(2436,35)(2437,36)(2439,36)(2440,37)(2441,38)(2442,39)(2444,39)(2445,40)(2446…
691	169	9	20.6	261702	15485226	15717254	+	19.95	1M1D5M1D1M12I6D2M1D3M1D2M1D1M1D1M1D4M2D1M1D2M2D2M	261722	40156224	1	(2591,1)(2593,2)(2594,3)(2595,4)(2596,5)(2597,6)(2599,7)(2606,20)(2607,21)(2608,22)(2609,22)(2610,23)(2611,24)(2612,25)(2613,25)(2614,26)(2616,27)(2617,28)(2618,28)(2620,29)(2621,30)(2622,31)(2623,32)(2624,33)(2626,33)(2627,34)(2628,34)(2629,35)(2630,36)(2632,36)(2633,37)
# 691	169	9	20.6	261702	15485226	15717254	+	19.95	1M1D5M1D1M12I6D2M1D3M1D2M1D1M1D1M1D4M2D1M1D2M2D2M	261722	40156224	1	(2591,1)(2593,2)(2594,3)(2595,4)(2596,5)(2597,6)(2599,7)(2606,20)(2607,21)(2608,22)(2609,22)(2610,23)(2611,24)(2612,25)(2613,25)(2614,26)(2616,27)(2617,28)(2618,28)(2620,29)(2621,30)(2622,31)(2623,32)(2624,33)(2626,33)(2627,34)(2628,34)(2629,35)(2630,36)(2632,36)(2633,37)
695	1457	9	480188	20.6	16704499	17199345	-	63.21	4M1D8M1D10M1D2M1D1M1D9M1D4M1D13M1D3M1D1M1D6M1D5M2D1M	480208	40156224	1	(2821,67)(2822,67)(2823,66)(2824,65)(2825,64)(2827,63)(2828,62)(2829,61)(2830,60)(2831,59)(2832,58)(2833,57)(2834,56)(2836,55)(2837,54)(2838,53)(2839,52)(2840,51)(2841,50)(2842,49)(2843,48)(2844,47)(2845,46)(2846,45)(2847,45)(2848,44)(2849,43)(2850,43)(2851,42)(2852,42)(2853,41)(2854,40)(2855,39)(2856,38)(2857,37)(2858,36)(2859,35)(2860,34)(2861,33)(2862,33)(2863,32)(2864,31)(2865,30)(2867,29)(28…
709	519	9	249842	20.6	2.30595e+07	23321714	-	31.22	3M1D13M1D1M1D4M4D2M1D1M1D6M1D1M	249863	40156224	1	(3956,31)(3957,30)(3958,29)(3960,28)(3961,27)(3962,26)(3963,25)(3964,24)(3965,23)(3966,22)(3967,21)(3968,20)(3969,19)(3970,18)(3971,17)(3972,16)(3973,15)(3974,15)(3975,14)(3976,14)(3977,13)(3978,12)(3979,11)(3984,10)(3985,9)(3986,8)(3987,8)(3988,7)(3989,7)(3990,6)(3991,5)(3992,4)(3993,3)(3994,2)(3996,1)
# 723	3470	9	210426	20.6	29517218	29730024	-	30.93	5M1D1M1D1M1I4M2D5M1D2M1D7M1D4M	210446	40156224	1	(4938,30)(4939,29)(4940,28)(4941,27)(4942,26)(4943,25)(4944,25)(4946,24)(4947,22)(4948,21)(4949,20)(4950,19)(4951,18)(4953,18)(4954,17)(4955,16)(4956,15)(4957,14)(4958,13)(4959,13)(4960,12)(4961,11)(4962,11)(4963,10)(4964,9)(4965,8)(4966,7)(4967,6)(4968,5)(4969,4)(4970,4)(4971,3)(4972,2)(4973,1)
724	123	9	941757	20.6	29723635	30669512	-	120.1	2M1D12M1D17M1D8M2D1M1I6M1D6M1D7M1D1M1D6M1D7M1D1M1D32M1D9M1D2M1D1M2D2M	941778	40156224	1	(4972,121)(4973,120)(4975,119)(4976,118)(4977,117)(4978,116)(4979,115)(4980,114)(4981,113)(4982,112)(4983,111)(4984,110)(4985,109)(4986,108)(4987,107)(4988,107)(4989,106)(4990,105)(4991,104)(4992,103)(4993,102)(4994,101)(4995,100)(4996,99)(4997,98)(4998,97)(4999,96)(5000,95)(5001,94)(5002,93)(5003,92)(5004,91)(5006,90)(5007,89)(5008,88)(5009,87)(5010,86)(5011,85)(5012,84)(5013,83)(5014,82)(5016,8…
### 767	3559	10	305703	225120	10150888	1.02348e+07	-	13.03	1M1D1M4D1M1D1M3D3M4D2M1D1M3D1M2D5M1D3M1D3M1D1M2D1M2D2M3D1M1D3M	311207	38744031	1	(1703,68)(1704,67)(1705,67)(1706,66)(1710,66)(1711,65)(1712,65)(1714,64)(1716,64)(1717,63)(1718,62)(1719,61)(1723,61)(1724,60)(1725,59)(1726,59)(1727,58)(1730,58)(1731,57)(1733,57)(1734,56)(1735,55)(1736,54)(1737,53)(1738,52)(1739,52)(1740,51)(1741,50)(1742,49)(1743,49)(1744,48)(1745,47)(1747,46)(1748,45)(1750,45)(1752,44)(1753,44)(1754,43)(1756,42)(1758,42)(1759,41)(1760,41)(1761,40)(1762,39)
### 767	3559	10	305703	225120	10150888	1.02348e+07	-	13.03	1M1D1M4D1M1D1M3D3M4D2M1D1M3D1M2D5M1D3M1D3M1D1M2D1M2D2M3D1M1D3M	311207	38744031	1	(1703,68)(1704,67)(1705,67)(1706,66)(1710,66)(1711,65)(1712,65)(1714,64)(1716,64)(1717,63)(1718,62)(1719,61)(1723,61)(1724,60)(1725,59)(1726,59)(1727,58)(1730,58)(1731,57)(1733,57)(1734,56)(1735,55)(1736,54)(1737,53)(1738,52)(1739,52)(1740,51)(1741,50)(1742,49)(1743,49)(1744,48)(1745,47)(1747,46)(1748,45)(1750,45)(1752,44)(1753,44)(1754,43)(1756,42)(1758,42)(1759,41)(1760,41)(1761,40)(1762,39)
### 768	3559	10	225120	311187	10153300	10242207	+	12.87	2M1D1M4D2M1D1M3D1M2D1M1D2M3D1M2D2M1D2M1D1M1I3M1D2M1D1M1D2M2D1M3D2M2D1M1D1M2D1M	311207	38744031	1	(1704,39)(1705,39)(1706,40)(1707,41)(1708,41)(1709,42)(1713,42)(1714,43)(1715,44)(1716,44)(1718,45)(1720,45)(1721,46)(1723,46)(1724,47)(1725,47)(1726,48)(1727,49)(1730,49)(1731,50)(1733,50)(1734,51)(1736,52)(1737,53)(1738,54)(1739,54)(1740,56)(1741,57)(1742,58)(1744,59)(1745,60)(1747,61)(1748,62)(1749,62)(1750,63)(1751,64)(1753,64)(1754,65)(1757,65)(1758,66)(1761,67)(1762,68)(1763,68)(1764,69)(17…
### 768	3559	10	225120	311187	10153300	10242207	+	12.87	2M1D1M4D2M1D1M3D1M2D1M1D2M3D1M2D2M1D2M1D1M1I3M1D2M1D1M1D2M2D1M3D2M2D1M1D1M2D1M	311207	38744031	1	(1704,39)(1705,39)(1706,40)(1707,41)(1708,41)(1709,42)(1713,42)(1714,43)(1715,44)(1716,44)(1718,45)(1720,45)(1721,46)(1723,46)(1724,47)(1725,47)(1726,48)(1727,49)(1730,49)(1731,50)(1733,50)(1734,51)(1736,52)(1737,53)(1738,54)(1739,54)(1740,56)(1741,57)(1742,58)(1744,59)(1745,60)(1747,61)(1748,62)(1749,62)(1750,63)(1751,64)(1753,64)(1754,65)(1757,65)(1758,66)(1761,67)(1762,68)(1763,68)(1764,69)(17…
### 769	3559	10	311187	227553	10161780	10243699	-	12.68	1M3D1M1D1M3D2M3D3M2D10M3D2M3D2M2D1M2D1M2D3M1D3M	311207	38744031	1	(1708,69)(1713,69)(1715,68)(1717,68)(1718,67)(1719,67)(1721,66)(1723,66)(1724,65)(1726,64)(1728,64)(1729,63)(1730,62)(1731,61)(1733,61)(1734,60)(1735,59)(1736,58)(1737,57)(1738,56)(1739,55)(1740,54)(1741,53)(1742,52)(1744,51)(1746,51)(1747,50)(1748,49)(1751,49)(1752,48)(1753,47)(1755,47)(1757,46)(1758,46)(1759,45)(1761,45)(1762,44)(1763,43)(1764,42)(1765,42)(1766,41)(1767,40)
### 769	3559	10	311187	227553	10161780	10243699	-	12.68	1M3D1M1D1M3D2M3D3M2D10M3D2M3D2M2D1M2D1M2D3M1D3M	311207	38744031	1	(1708,69)(1713,69)(1715,68)(1717,68)(1718,67)(1719,67)(1721,66)(1723,66)(1724,65)(1726,64)(1728,64)(1729,63)(1730,62)(1731,61)(1733,61)(1734,60)(1735,59)(1736,58)(1737,57)(1738,56)(1739,55)(1740,54)(1741,53)(1742,52)(1744,51)(1746,51)(1747,50)(1748,49)(1751,49)(1752,48)(1753,47)(1755,47)(1757,46)(1758,46)(1759,45)(1761,45)(1762,44)(1763,43)(1764,42)(1765,42)(1766,41)(1767,40)
### 770	3559	10	220624	311187	10171717	10262935	+	16.76	3M2D1M1D1M2D10M3D2M3D1M1D2M5D4M1D2M1D1M1D5M5D1M	311207	38744031	1	(1720,37)(1723,37)(1724,38)(1725,39)(1727,40)(1728,40)(1729,41)(1730,41)(1731,42)(1733,42)(1734,43)(1735,44)(1736,45)(1737,46)(1738,47)(1739,48)(1740,49)(1741,50)(1742,51)(1744,52)(1746,52)(1747,53)(1748,54)(1751,54)(1752,55)(1753,55)(1754,56)(1755,57)(1760,57)(1761,58)(1762,59)(1763,60)(1764,61)(1765,61)(1766,62)(1767,63)(1768,63)(1769,64)(1770,64)(1771,65)(1772,66)(1773,67)(1774,68)(1775,69)(17…
### 770	3559	10	220624	311187	10171717	10262935	+	16.76	3M2D1M1D1M2D10M3D2M3D1M1D2M5D4M1D2M1D1M1D5M5D1M	311207	38744031	1	(1720,37)(1723,37)(1724,38)(1725,39)(1727,40)(1728,40)(1729,41)(1730,41)(1731,42)(1733,42)(1734,43)(1735,44)(1736,45)(1737,46)(1738,47)(1739,48)(1740,49)(1741,50)(1742,51)(1744,52)(1746,52)(1747,53)(1748,54)(1751,54)(1752,55)(1753,55)(1754,56)(1755,57)(1760,57)(1761,58)(1762,59)(1763,60)(1764,61)(1765,61)(1766,62)(1767,63)(1768,63)(1769,64)(1770,64)(1771,65)(1772,66)(1773,67)(1774,68)(1775,69)(17…
### 771	985	10	161006	305413	10171717	10312185	+	13.58	1M6D1M2D1M1D3M1D1M1D1M1D2M2D1M1D1M7D2M1D1M2D2M5D4M3D2M6D2M1D1M2D1M1D2M3D4M1D1M4D2M3D1M4D1M	305433	38744031	1	(1722,35)(1723,35)(1724,36)(1730,36)(1731,37)(1733,37)(1735,38)(1736,39)(1737,40)(1739,41)(1741,42)(1742,43)(1743,43)(1744,44)(1745,45)(1747,45)(1748,46)(1749,46)(1751,47)(1757,47)(1758,48)(1759,49)(1760,49)(1761,50)(1763,50)(1764,51)(1766,52)(1770,52)(1771,53)(1772,54)(1773,55)(1775,56)(1777,56)(1778,57)(1779,58)(1785,58)(1786,59)(1787,60)(1788,60)(1789,61)(1791,61)(1792,62)(1793,62)(1794,63)(17…
### 771	985	10	161006	305413	10171717	10312185	+	13.58	1M6D1M2D1M1D3M1D1M1D1M1D2M2D1M1D1M7D2M1D1M2D2M5D4M3D2M6D2M1D1M2D1M1D2M3D4M1D1M4D2M3D1M4D1M	305433	38744031	1	(1722,35)(1723,35)(1724,36)(1730,36)(1731,37)(1733,37)(1735,38)(1736,39)(1737,40)(1739,41)(1741,42)(1742,43)(1743,43)(1744,44)(1745,45)(1747,45)(1748,46)(1749,46)(1751,47)(1757,47)(1758,48)(1759,49)(1760,49)(1761,50)(1763,50)(1764,51)(1766,52)(1770,52)(1771,53)(1772,54)(1773,55)(1775,56)(1777,56)(1778,57)(1779,58)(1785,58)(1786,59)(1787,60)(1788,60)(1789,61)(1791,61)(1792,62)(1793,62)(1794,63)(17…
### 771	985	10	161006	305413	10171717	10312185	+	13.58	1M6D1M2D1M1D3M1D1M1D1M1D2M2D1M1D1M7D2M1D1M2D2M5D4M3D2M6D2M1D1M2D1M1D2M3D4M1D1M4D2M3D1M4D1M	305433	38744031	1	(1722,35)(1723,35)(1724,36)(1730,36)(1731,37)(1733,37)(1735,38)(1736,39)(1737,40)(1739,41)(1741,42)(1742,43)(1743,43)(1744,44)(1745,45)(1747,45)(1748,46)(1749,46)(1751,47)(1757,47)(1758,48)(1759,49)(1760,49)(1761,50)(1763,50)(1764,51)(1766,52)(1770,52)(1771,53)(1772,54)(1773,55)(1775,56)(1777,56)(1778,57)(1779,58)(1785,58)(1786,59)(1787,60)(1788,60)(1789,61)(1791,61)(1792,62)(1793,62)(1794,63)(17…
### 772	3559	10	229035	311187	10190077	10273733	+	12.72	8M2D2M2D1M5D1M1D1M2D3M1D1M2D3M1D1M1I2M1D1M3D1M3D2M3D1M	311207	38744031	1	(1736,41)(1737,42)(1738,43)(1739,44)(1740,45)(1741,46)(1742,47)(1743,48)(1744,49)(1746,49)(1747,50)(1748,51)(1750,51)(1752,52)(1756,52)(1757,53)(1758,53)(1759,54)(1761,54)(1762,55)(1763,56)(1764,57)(1765,57)(1766,58)(1768,58)(1769,59)(1770,60)(1771,61)(1772,61)(1773,63)(1774,64)(1775,65)(1776,65)(1777,66)(1780,66)(1781,67)(1784,67)(1785,68)(1787,69)(1789,69)
### 772	3559	10	229035	311187	10190077	10273733	+	12.72	8M2D2M2D1M5D1M1D1M2D3M1D1M2D3M1D1M1I2M1D1M3D1M3D2M3D1M	311207	38744031	1	(1736,41)(1737,42)(1738,43)(1739,44)(1740,45)(1741,46)(1742,47)(1743,48)(1744,49)(1746,49)(1747,50)(1748,51)(1750,51)(1752,52)(1756,52)(1757,53)(1758,53)(1759,54)(1761,54)(1762,55)(1763,56)(1764,57)(1765,57)(1766,58)(1768,58)(1769,59)(1770,60)(1771,61)(1772,61)(1773,63)(1774,64)(1775,65)(1776,65)(1777,66)(1780,66)(1781,67)(1784,67)(1785,68)(1787,69)(1789,69)
### 773	328	10	224466	365527	10190077	10338241	+	21.28	1M2D4M1D4M3D1M1D2M1D1M1D1M1D7M3D2M1I1D4M1D1M1D1M3D3M1D7M1D3M1D3M1D2M2D2M1D1M1D1M2D1M1D1M1D12M	838532	38744031	1	(1736,33)(1738,34)(1739,34)(1740,35)(1741,36)(1742,37)(1744,38)(1745,39)(1746,40)(1747,41)(1748,42)(1751,42)(1752,43)(1753,43)(1754,44)(1756,45)(1757,46)(1758,46)(1759,47)(1760,47)(1761,48)(1762,49)(1763,50)(1764,51)(1765,52)(1766,53)(1767,54)(1770,54)(1771,55)(1773,57)(1774,58)(1775,59)(1776,60)(1777,61)(1778,61)(1780,62)(1781,63)(1784,63)(1785,64)(1786,65)(1788,66)(1789,67)(1790,68)(1791,69)(17…
### 773	328	10	224466	365527	10190077	10338241	+	21.28	1M2D4M1D4M3D1M1D2M1D1M1D1M1D7M3D2M1I1D4M1D1M1D1M3D3M1D7M1D3M1D3M1D2M2D2M1D1M1D1M2D1M1D1M1D12M	838532	38744031	1	(1736,33)(1738,34)(1739,34)(1740,35)(1741,36)(1742,37)(1744,38)(1745,39)(1746,40)(1747,41)(1748,42)(1751,42)(1752,43)(1753,43)(1754,44)(1756,45)(1757,46)(1758,46)(1759,47)(1760,47)(1761,48)(1762,49)(1763,50)(1764,51)(1765,52)(1766,53)(1767,54)(1770,54)(1771,55)(1773,57)(1774,58)(1775,59)(1776,60)(1777,61)(1778,61)(1780,62)(1781,63)(1784,63)(1785,64)(1786,65)(1788,66)(1789,67)(1790,68)(1791,69)(17…
### 773	328	10	224466	365527	10190077	10338241	+	21.28	1M2D4M1D4M3D1M1D2M1D1M1D1M1D7M3D2M1I1D4M1D1M1D1M3D3M1D7M1D3M1D3M1D2M2D2M1D1M1D1M2D1M1D1M1D12M	838532	38744031	1	(1736,33)(1738,34)(1739,34)(1740,35)(1741,36)(1742,37)(1744,38)(1745,39)(1746,40)(1747,41)(1748,42)(1751,42)(1752,43)(1753,43)(1754,44)(1756,45)(1757,46)(1758,46)(1759,47)(1760,47)(1761,48)(1762,49)(1763,50)(1764,51)(1765,52)(1766,53)(1767,54)(1770,54)(1771,55)(1773,57)(1774,58)(1775,59)(1776,60)(1777,61)(1778,61)(1780,62)(1781,63)(1784,63)(1785,64)(1786,65)(1788,66)(1789,67)(1790,68)(1791,69)(17…
### 774	1341	10	20.6	130281	10204809	10334230	+	13.35	1M3D3M5D2M3D1M3D3M5D1M1D1M1D2M2D1M6D1M2D1M2D3M4D2M1D1M2D2M3D1M4D1M1D1M3D1M1D3M2D3M	724543	38744031	1	(1741,1)(1742,2)(1745,2)(1746,3)(1747,4)(1748,5)(1753,5)(1754,6)(1755,7)(1758,7)(1759,8)(1762,8)(1763,9)(1764,10)(1766,11)(1770,11)(1771,12)(1772,12)(1773,13)(1774,13)(1775,14)(1776,15)(1778,15)(1779,16)(1785,16)(1786,17)(1788,17)(1789,18)(1791,18)(1792,19)(1793,20)(1795,21)(1798,21)(1799,22)(1800,23)(1801,23)(1802,24)(1804,24)(1805,25)(1806,26)(1809,26)(1810,27)(1814,27)(1816,28)(1817,29)(1820,2…
### 774	1341	10	20.6	130281	10204809	10334230	+	13.35	1M3D3M5D2M3D1M3D3M5D1M1D1M1D2M2D1M6D1M2D1M2D3M4D2M1D1M2D2M3D1M4D1M1D1M3D1M1D3M2D3M	724543	38744031	1	(1741,1)(1742,2)(1745,2)(1746,3)(1747,4)(1748,5)(1753,5)(1754,6)(1755,7)(1758,7)(1759,8)(1762,8)(1763,9)(1764,10)(1766,11)(1770,11)(1771,12)(1772,12)(1773,13)(1774,13)(1775,14)(1776,15)(1778,15)(1779,16)(1785,16)(1786,17)(1788,17)(1789,18)(1791,18)(1792,19)(1793,20)(1795,21)(1798,21)(1799,22)(1800,23)(1801,23)(1802,24)(1804,24)(1805,25)(1806,26)(1809,26)(1810,27)(1814,27)(1816,28)(1817,29)(1820,2…
### 775	328	10	250192	383624	10204809	10340669	+	24.6	8M1D1M2D1M2D3M2D1M1D4M1D1M1D1M1I2M1I1D2M1D2M1D1M2D7M1D2M1D4M1D3M1D2M3D2M1D1M1D2M2D2M1D8M1D2M1D2M	838532	38744031	1	(1741,41)(1742,42)(1743,43)(1744,44)(1745,45)(1746,46)(1747,47)(1748,48)(1749,49)(1750,49)(1752,50)(1753,50)(1754,51)(1756,51)(1757,52)(1758,53)(1759,54)(1761,54)(1762,55)(1763,55)(1764,56)(1765,57)(1766,58)(1767,59)(1768,59)(1769,60)(1770,60)(1771,62)(1772,63)(1773,65)(1774,65)(1775,66)(1776,67)(1777,67)(1778,68)(1780,69)(1781,70)(1783,70)(1784,71)(1785,72)(1786,73)(1787,74)(1788,75)(1789,76)(17…
### 775	328	10	250192	383624	10204809	10340669	+	24.6	8M1D1M2D1M2D3M2D1M1D4M1D1M1D1M1I2M1I1D2M1D2M1D1M2D7M1D2M1D4M1D3M1D2M3D2M1D1M1D2M2D2M1D8M1D2M1D2M	838532	38744031	1	(1741,41)(1742,42)(1743,43)(1744,44)(1745,45)(1746,46)(1747,47)(1748,48)(1749,49)(1750,49)(1752,50)(1753,50)(1754,51)(1756,51)(1757,52)(1758,53)(1759,54)(1761,54)(1762,55)(1763,55)(1764,56)(1765,57)(1766,58)(1767,59)(1768,59)(1769,60)(1770,60)(1771,62)(1772,63)(1773,65)(1774,65)(1775,66)(1776,67)(1777,67)(1778,68)(1780,69)(1781,70)(1783,70)(1784,71)(1785,72)(1786,73)(1787,74)(1788,75)(1789,76)(17…
### 776	328	10	341568	231996	10208459	10321040	-	21.76	2M1D4M1D1M2D1M2D2M2D7M1D1M1D1M1I5M2D1M1D2M2D3M1D1M2D2M1D3M1D8M3D1M1D4M2D1M2D1M1D2M	838532	38744031	1	(1742,87)(1743,86)(1745,85)(1746,84)(1747,83)(1748,82)(1749,81)(1750,81)(1751,80)(1753,80)(1754,79)(1756,79)(1757,78)(1758,77)(1760,77)(1761,76)(1762,75)(1763,74)(1764,73)(1765,72)(1766,71)(1767,70)(1768,70)(1770,69)(1771,67)(1772,66)(1773,65)(1774,64)(1775,63)(1776,62)(1778,62)(1779,61)(1780,61)(1781,60)(1782,59)(1784,59)(1785,58)(1786,57)(1787,56)(1788,56)(1789,55)(1791,55)(1792,54)(1793,53)(17…
### 776	328	10	341568	231996	10208459	10321040	-	21.76	2M1D4M1D1M2D1M2D2M2D7M1D1M1D1M1I5M2D1M1D2M2D3M1D1M2D2M1D3M1D8M3D1M1D4M2D1M2D1M1D2M	838532	38744031	1	(1742,87)(1743,86)(1745,85)(1746,84)(1747,83)(1748,82)(1749,81)(1750,81)(1751,80)(1753,80)(1754,79)(1756,79)(1757,78)(1758,77)(1760,77)(1761,76)(1762,75)(1763,74)(1764,73)(1765,72)(1766,71)(1767,70)(1768,70)(1770,69)(1771,67)(1772,66)(1773,65)(1774,64)(1775,63)(1776,62)(1778,62)(1779,61)(1780,61)(1781,60)(1782,59)(1784,59)(1785,58)(1786,57)(1787,56)(1788,56)(1789,55)(1791,55)(1792,54)(1793,53)(17…
### 777	328	10	271556	397544	10208459	10338241	+	24.2	3M1D2M2D2M1D1M2D3M1D7M1D1M1D1M1I2M1I3M2D1M1D1M2D5M1D1M1D2M1D1M1D1M1D1M1D3M1D2M2D3M2D1M3D2M1D5M1I1D4M1D1M	838532	38744031	1	(1742,51)(1743,52)(1744,53)(1745,54)(1746,54)(1747,55)(1748,56)(1750,56)(1751,57)(1753,58)(1754,59)(1756,59)(1757,60)(1758,61)(1759,62)(1760,62)(1761,63)(1762,64)(1763,65)(1764,66)(1765,67)(1766,68)(1767,69)(1768,69)(1770,70)(1771,72)(1772,73)(1773,75)(1774,76)(1775,77)(1776,78)(1778,78)(1779,79)(1780,79)(1781,80)(1783,80)(1784,81)(1785,82)(1786,83)(1787,84)(1788,85)(1789,85)(1790,86)(1791,86)(17…
### 777	328	10	271556	397544	10208459	10338241	+	24.2	3M1D2M2D2M1D1M2D3M1D7M1D1M1D1M1I2M1I3M2D1M1D1M2D5M1D1M1D2M1D1M1D1M1D1M1D3M1D2M2D3M2D1M3D2M1D5M1I1D4M1D1M	838532	38744031	1	(1742,51)(1743,52)(1744,53)(1745,54)(1746,54)(1747,55)(1748,56)(1750,56)(1751,57)(1753,58)(1754,59)(1756,59)(1757,60)(1758,61)(1759,62)(1760,62)(1761,63)(1762,64)(1763,65)(1764,66)(1765,67)(1766,68)(1767,69)(1768,69)(1770,70)(1771,72)(1772,73)(1773,75)(1774,76)(1775,77)(1776,78)(1778,78)(1779,79)(1780,79)(1781,80)(1783,80)(1784,81)(1785,82)(1786,83)(1787,84)(1788,85)(1789,85)(1790,86)(1791,86)(17…
### 778	985	10	176930	305413	10211472	10336242	+	12.97	1M1D2M5D1M5D1M1D1M1D2M5D1M1D3M2D1M6D1M3D2M1D1M2D1M2D2M2D1M1D2M4D1M2D2M4D1M1D1M1I1D2M1D2M1D1M1D1M	305433	38744031	1	(1744,38)(1745,39)(1746,39)(1747,40)(1748,41)(1753,41)(1754,42)(1759,42)(1761,43)(1762,44)(1763,44)(1764,45)(1766,46)(1770,46)(1771,47)(1772,47)(1773,48)(1774,49)(1775,50)(1777,50)(1779,51)(1784,51)(1785,52)(1788,52)(1789,53)(1790,54)(1791,54)(1792,55)(1794,55)(1795,56)(1797,56)(1798,57)(1799,58)(1801,58)(1802,59)(1803,59)(1804,60)(1805,61)(1809,61)(1810,62)(1812,62)(1813,63)(1814,64)(1818,64)(18…
### 778	985	10	176930	305413	10211472	10336242	+	12.97	1M1D2M5D1M5D1M1D1M1D2M5D1M1D3M2D1M6D1M3D2M1D1M2D1M2D2M2D1M1D2M4D1M2D2M4D1M1D1M1I1D2M1D2M1D1M1D1M	305433	38744031	1	(1744,38)(1745,39)(1746,39)(1747,40)(1748,41)(1753,41)(1754,42)(1759,42)(1761,43)(1762,44)(1763,44)(1764,45)(1766,46)(1770,46)(1771,47)(1772,47)(1773,48)(1774,49)(1775,50)(1777,50)(1779,51)(1784,51)(1785,52)(1788,52)(1789,53)(1790,54)(1791,54)(1792,55)(1794,55)(1795,56)(1797,56)(1798,57)(1799,58)(1801,58)(1802,59)(1803,59)(1804,60)(1805,61)(1809,61)(1810,62)(1812,62)(1813,63)(1814,64)(1818,64)(18…
### 779	328	10	302442	423391	10211472	10339252	+	22.53	5M1D2M1D1M2D3M1D3M1I1D3M1D1M1D6M1D1M2D2M3D2M1D2M1D2M1D1M1D2M2D3M1D2M3D2M2D2M5D1M1D3M1I1M1D2M1D1M1D1M	838532	38744031	1	(1744,66)(1745,67)(1746,68)(1747,69)(1748,70)(1749,71)(1750,71)(1751,72)(1752,73)(1753,73)(1754,74)(1756,74)(1757,75)(1758,76)(1759,77)(1760,77)(1761,78)(1762,79)(1764,81)(1765,82)(1766,83)(1767,84)(1768,84)(1769,85)(1770,85)(1771,86)(1772,87)(1773,88)(1774,89)(1775,90)(1777,91)(1778,92)(1780,92)(1781,93)(1782,94)(1785,94)(1786,95)(1787,96)(1788,96)(1789,97)(1790,98)(1791,98)(1792,99)(1794,100)(1…
### 779	328	10	302442	423391	10211472	10339252	+	22.53	5M1D2M1D1M2D3M1D3M1I1D3M1D1M1D6M1D1M2D2M3D2M1D2M1D2M1D1M1D2M2D3M1D2M3D2M2D2M5D1M1D3M1I1M1D2M1D1M1D1M	838532	38744031	1	(1744,66)(1745,67)(1746,68)(1747,69)(1748,70)(1749,71)(1750,71)(1751,72)(1752,73)(1753,73)(1754,74)(1756,74)(1757,75)(1758,76)(1759,77)(1760,77)(1761,78)(1762,79)(1764,81)(1765,82)(1766,83)(1767,84)(1768,84)(1769,85)(1770,85)(1771,86)(1772,87)(1773,88)(1774,89)(1775,90)(1777,91)(1778,92)(1780,92)(1781,93)(1782,94)(1785,94)(1786,95)(1787,96)(1788,96)(1789,97)(1790,98)(1791,98)(1792,99)(1794,100)(1…
### 780	328	10	387916	256491	10211472	10340669	-	26.57	5M1D1M2D2M2D2M1D7M1D1M1D5M2D2M2D1M2D3M1D2M1D4M1D3M1D2M1I1M1D2M2D3M1D3M2D2M1D1M1D3M1I9M	838532	38744031	1	(1743,108)(1744,108)(1745,107)(1746,106)(1747,105)(1748,104)(1749,103)(1750,103)(1752,102)(1753,102)(1754,101)(1755,100)(1757,100)(1758,99)(1759,98)(1760,98)(1761,97)(1762,96)(1763,95)(1764,94)(1765,93)(1766,92)(1767,91)(1768,91)(1770,90)(1771,89)(1772,88)(1773,87)(1774,86)(1775,85)(1777,85)(1778,84)(1779,83)(1781,83)(1782,82)(1784,82)(1785,81)(1786,80)(1787,79)(1788,79)(1789,78)(1790,77)(1791,77…
### 780	328	10	387916	256491	10211472	10340669	-	26.57	5M1D1M2D2M2D2M1D7M1D1M1D5M2D2M2D1M2D3M1D2M1D4M1D3M1D2M1I1M1D2M2D3M1D3M2D2M1D1M1D3M1I9M	838532	38744031	1	(1743,108)(1744,108)(1745,107)(1746,106)(1747,105)(1748,104)(1749,103)(1750,103)(1752,102)(1753,102)(1754,101)(1755,100)(1757,100)(1758,99)(1759,98)(1760,98)(1761,97)(1762,96)(1763,95)(1764,94)(1765,93)(1766,92)(1767,91)(1768,91)(1770,90)(1771,89)(1772,88)(1773,87)(1774,86)(1775,85)(1777,85)(1778,84)(1779,83)(1781,83)(1782,82)(1784,82)(1785,81)(1786,80)(1787,79)(1788,79)(1789,78)(1790,77)(1791,77…
### 781	328	10	235746	367647	10211472	10344179	+	25.92	1M1D3M1D2M3D1M2D1M1D7M1D1M1D1M1I2M1D2M2D1M1D1M2D4M1D3M1D3M1D2M1D7M2D2M2D3M2D2M1D12M1D1M1D2M	838532	38744031	1	(1742,35)(1744,35)(1745,36)(1746,36)(1747,37)(1748,38)(1749,39)(1750,39)(1751,40)(1752,41)(1755,41)(1757,42)(1758,42)(1759,43)(1760,43)(1761,44)(1762,45)(1763,46)(1764,47)(1765,48)(1766,49)(1767,50)(1768,50)(1770,51)(1771,53)(1772,54)(1773,55)(1774,55)(1775,56)(1776,57)(1778,57)(1779,58)(1780,58)(1781,59)(1783,59)(1784,60)(1785,61)(1786,62)(1787,63)(1788,63)(1789,64)(1790,65)(1792,66)(1793,67)(17…
### 781	328	10	235746	367647	10211472	10344179	+	25.92	1M1D3M1D2M3D1M2D1M1D7M1D1M1D1M1I2M1D2M2D1M1D1M2D4M1D3M1D3M1D2M1D7M2D2M2D3M2D2M1D12M1D1M1D2M	838532	38744031	1	(1742,35)(1744,35)(1745,36)(1746,36)(1747,37)(1748,38)(1749,39)(1750,39)(1751,40)(1752,41)(1755,41)(1757,42)(1758,42)(1759,43)(1760,43)(1761,44)(1762,45)(1763,46)(1764,47)(1765,48)(1766,49)(1767,50)(1768,50)(1770,51)(1771,53)(1772,54)(1773,55)(1774,55)(1775,56)(1776,57)(1778,57)(1779,58)(1780,58)(1781,59)(1783,59)(1784,60)(1785,61)(1786,62)(1787,63)(1788,63)(1789,64)(1790,65)(1792,66)(1793,67)(17…
### 781	328	10	235746	367647	10211472	10344179	+	25.92	1M1D3M1D2M3D1M2D1M1D7M1D1M1D1M1I2M1D2M2D1M1D1M2D4M1D3M1D3M1D2M1D7M2D2M2D3M2D2M1D12M1D1M1D2M	838532	38744031	1	(1742,35)(1744,35)(1745,36)(1746,36)(1747,37)(1748,38)(1749,39)(1750,39)(1751,40)(1752,41)(1755,41)(1757,42)(1758,42)(1759,43)(1760,43)(1761,44)(1762,45)(1763,46)(1764,47)(1765,48)(1766,49)(1767,50)(1768,50)(1770,51)(1771,53)(1772,54)(1773,55)(1774,55)(1775,56)(1776,57)(1778,57)(1779,58)(1780,58)(1781,59)(1783,59)(1784,60)(1785,61)(1786,62)(1787,63)(1788,63)(1789,64)(1790,65)(1792,66)(1793,67)(17…
### 782	328	10	410666	271556	10211472	10356118	-	22.92	4M2D1M6D2M1D2M1D4M1D1M1D3M1I1D2M2D1M1D1M2D1M1D2M1D2M1D2M1D1M1D2M1D7M2D2M2D3M2D2M1D1M1I1D1M1I9M1D1M1D2M4D1M1D1M1D3M	838532	38744031	1	(1744,117)(1745,116)(1746,115)(1747,114)(1748,113)(1750,113)(1752,112)(1757,112)(1758,111)(1759,110)(1760,110)(1761,109)(1763,108)(1764,107)(1765,106)(1766,105)(1767,104)(1768,104)(1769,103)(1770,103)(1771,102)(1772,101)(1774,99)(1775,98)(1776,97)(1778,97)(1779,96)(1780,96)(1781,95)(1783,95)(1785,94)(1786,93)(1787,92)(1788,92)(1789,91)(1790,90)(1791,90)(1792,89)(1793,88)(1794,88)(1795,87)(1796,87…
### 782	328	10	410666	271556	10211472	10356118	-	22.92	4M2D1M6D2M1D2M1D4M1D1M1D3M1I1D2M2D1M1D1M2D1M1D2M1D2M1D2M1D1M1D2M1D7M2D2M2D3M2D2M1D1M1I1D1M1I9M1D1M1D2M4D1M1D1M1D3M	838532	38744031	1	(1744,117)(1745,116)(1746,115)(1747,114)(1748,113)(1750,113)(1752,112)(1757,112)(1758,111)(1759,110)(1760,110)(1761,109)(1763,108)(1764,107)(1765,106)(1766,105)(1767,104)(1768,104)(1769,103)(1770,103)(1771,102)(1772,101)(1774,99)(1775,98)(1776,97)(1778,97)(1779,96)(1780,96)(1781,95)(1783,95)(1785,94)(1786,93)(1787,92)(1788,92)(1789,91)(1790,90)(1791,90)(1792,89)(1793,88)(1794,88)(1795,87)(1796,87…
### 782	328	10	410666	271556	10211472	10356118	-	22.92	4M2D1M6D2M1D2M1D4M1D1M1D3M1I1D2M2D1M1D1M2D1M1D2M1D2M1D2M1D1M1D2M1D7M2D2M2D3M2D2M1D1M1I1D1M1I9M1D1M1D2M4D1M1D1M1D3M	838532	38744031	1	(1744,117)(1745,116)(1746,115)(1747,114)(1748,113)(1750,113)(1752,112)(1757,112)(1758,111)(1759,110)(1760,110)(1761,109)(1763,108)(1764,107)(1765,106)(1766,105)(1767,104)(1768,104)(1769,103)(1770,103)(1771,102)(1772,101)(1774,99)(1775,98)(1776,97)(1778,97)(1779,96)(1780,96)(1781,95)(1783,95)(1785,94)(1786,93)(1787,92)(1788,92)(1789,91)(1790,90)(1791,90)(1792,89)(1793,88)(1794,88)(1795,87)(1796,87…
### 783	3559	10	186809	311187	10217104	10340669	+	13.15	1M5D1M2D1M1D1M1D4M1D1M4D6M1D1M3D1M2D2M2D2M1D2M1D1M1D1M3D2M2D2M2D2M3D1M3D2M1D1M1D1M1I4M1D2M3D1M	311207	38744031	1	(1747,26)(1748,27)(1753,27)(1754,28)(1756,28)(1757,29)(1758,29)(1760,30)(1761,31)(1762,32)(1763,33)(1765,34)(1766,35)(1770,35)(1771,36)(1772,37)(1773,38)(1774,39)(1775,40)(1776,41)(1777,41)(1778,42)(1781,42)(1783,43)(1784,43)(1785,44)(1786,45)(1788,45)(1789,46)(1791,47)(1792,48)(1793,49)(1794,49)(1796,50)(1797,51)(1800,51)(1801,52)(1802,53)(1804,53)(1805,54)(1807,55)(1808,55)(1809,56)(1810,57)(18…
# 784	1341	10	20.6	119580	10226695	10344179	+	12.16	1M3D3M2D1M2D1M1D1M1D3M5D1M5D1M2D1M1D2M5D1M2D1M2D2M3D1M4D1M1D1M3D1M1D3M2D3M3D1M1D2M	724543	38744031	1	(1751,1)(1756,1)(1757,2)(1760,2)(1761,3)(1762,4)(1764,5)(1765,5)(1766,6)(1768,6)(1769,7)(1770,7)(1772,8)(1773,9)(1774,10)(1775,11)(1780,11)(1781,12)(1786,12)(1787,13)(1789,13)(1790,14)(1791,14)(1792,15)(1794,16)(1798,16)(1799,17)(1801,17)(1802,18)(1804,18)(1805,19)(1806,20)(1809,20)(1810,21)(1814,21)(1816,22)(1817,23)(1820,23)(1821,24)(1822,24)(1823,25)(1824,26)(1825,27)(1827,27)(1828,28)(1829,29…
# 784	1341	10	20.6	119580	10226695	10344179	+	12.16	1M3D3M2D1M2D1M1D1M1D3M5D1M5D1M2D1M1D2M5D1M2D1M2D2M3D1M4D1M1D1M3D1M1D3M2D3M3D1M1D2M	724543	38744031	1	(1751,1)(1756,1)(1757,2)(1760,2)(1761,3)(1762,4)(1764,5)(1765,5)(1766,6)(1768,6)(1769,7)(1770,7)(1772,8)(1773,9)(1774,10)(1775,11)(1780,11)(1781,12)(1786,12)(1787,13)(1789,13)(1790,14)(1791,14)(1792,15)(1794,16)(1798,16)(1799,17)(1801,17)(1802,18)(1804,18)(1805,19)(1806,20)(1809,20)(1810,21)(1814,21)(1816,22)(1817,23)(1820,23)(1821,24)(1822,24)(1823,25)(1824,26)(1825,27)(1827,27)(1828,28)(1829,29…
### 785	328	10	231996	352570	10227715	10352763	+	21.05	2M3D5M3D3M1I3M1D2M2D1M2D3M1D1M2D3M1D4M1D3M1D2M2D3M1D3M2D2M1D1M1I1D9M1D1M2D2M2D1M2D3M	838532	38744031	1	(1752,34)(1757,34)(1758,35)(1759,36)(1762,36)(1763,37)(1764,38)(1765,39)(1766,40)(1767,41)(1770,41)(1771,42)(1772,43)(1773,45)(1774,46)(1775,47)(1776,48)(1777,48)(1778,49)(1780,50)(1781,50)(1783,51)(1784,51)(1785,52)(1786,53)(1787,54)(1788,54)(1789,55)(1791,55)(1792,56)(1793,57)(1794,58)(1795,58)(1796,59)(1797,60)(1798,61)(1799,62)(1800,62)(1801,63)(1802,64)(1803,65)(1804,65)(1805,66)(1806,67)(18…
### 785	328	10	231996	352570	10227715	10352763	+	21.05	2M3D5M3D3M1I3M1D2M2D1M2D3M1D1M2D3M1D4M1D3M1D2M2D3M1D3M2D2M1D1M1I1D9M1D1M2D2M2D1M2D3M	838532	38744031	1	(1752,34)(1757,34)(1758,35)(1759,36)(1762,36)(1763,37)(1764,38)(1765,39)(1766,40)(1767,41)(1770,41)(1771,42)(1772,43)(1773,45)(1774,46)(1775,47)(1776,48)(1777,48)(1778,49)(1780,50)(1781,50)(1783,51)(1784,51)(1785,52)(1786,53)(1787,54)(1788,54)(1789,55)(1791,55)(1792,56)(1793,57)(1794,58)(1795,58)(1796,59)(1797,60)(1798,61)(1799,62)(1800,62)(1801,63)(1802,64)(1803,65)(1804,65)(1805,66)(1806,67)(18…
### 786	328	10	235746	348722	10250859	10393471	+	17.68	1M1D2M2D1M1D2M2D1M1D5M1D3M1D3M1D2M2D2M2D3M1D2M1D1M1D2M1D1M1D1M1I2M1I6M1D2M1D1M2D2M1D1M1D2M5D4M1D2M	838532	38744031	1	(1772,35)(1773,36)(1774,36)(1775,37)(1777,38)(1778,38)(1779,39)(1780,39)(1781,40)(1782,41)(1784,41)(1786,42)(1787,43)(1788,44)(1789,45)(1790,46)(1792,47)(1793,48)(1794,49)(1795,50)(1796,50)(1797,51)(1798,52)(1799,53)(1800,53)(1801,54)(1802,55)(1804,55)(1805,56)(1806,57)(1808,57)(1809,58)(1810,59)(1811,60)(1812,60)(1813,61)(1814,62)(1815,62)(1816,63)(1817,63)(1818,64)(1819,65)(1820,65)(1821,66)(18…
### 786	328	10	235746	348722	10250859	10393471	+	17.68	1M1D2M2D1M1D2M2D1M1D5M1D3M1D3M1D2M2D2M2D3M1D2M1D1M1D2M1D1M1D1M1I2M1I6M1D2M1D1M2D2M1D1M1D2M5D4M1D2M	838532	38744031	1	(1772,35)(1773,36)(1774,36)(1775,37)(1777,38)(1778,38)(1779,39)(1780,39)(1781,40)(1782,41)(1784,41)(1786,42)(1787,43)(1788,44)(1789,45)(1790,46)(1792,47)(1793,48)(1794,49)(1795,50)(1796,50)(1797,51)(1798,52)(1799,53)(1800,53)(1801,54)(1802,55)(1804,55)(1805,56)(1806,57)(1808,57)(1809,58)(1810,59)(1811,60)(1812,60)(1813,61)(1814,62)(1815,62)(1816,63)(1817,63)(1818,64)(1819,65)(1820,65)(1821,66)(18…
### 786	328	10	235746	348722	10250859	10393471	+	17.68	1M1D2M2D1M1D2M2D1M1D5M1D3M1D3M1D2M2D2M2D3M1D2M1D1M1D2M1D1M1D1M1I2M1I6M1D2M1D1M2D2M1D1M1D2M5D4M1D2M	838532	38744031	1	(1772,35)(1773,36)(1774,36)(1775,37)(1777,38)(1778,38)(1779,39)(1780,39)(1781,40)(1782,41)(1784,41)(1786,42)(1787,43)(1788,44)(1789,45)(1790,46)(1792,47)(1793,48)(1794,49)(1795,50)(1796,50)(1797,51)(1798,52)(1799,53)(1800,53)(1801,54)(1802,55)(1804,55)(1805,56)(1806,57)(1808,57)(1809,58)(1810,59)(1811,60)(1812,60)(1813,61)(1814,62)(1815,62)(1816,63)(1817,63)(1818,64)(1819,65)(1820,65)(1821,66)(18…
### 787	328	10	407813	295906	10254224	10393471	-	19.19	2M2D1M6D4M1D1M1D2M1D3M2D3M1D3M2D2M2D2M3D2M1D11M1D2M1D1M2D2M1D1M1D2M1D2M2I3D3M1D2M	838532	38744031	1	(1773,115)(1774,114)(1775,113)(1777,113)(1779,112)(1784,112)(1785,111)(1786,110)(1787,109)(1789,108)(1790,107)(1791,107)(1792,106)(1793,105)(1794,105)(1795,104)(1796,103)(1797,102)(1799,102)(1800,101)(1801,100)(1802,99)(1803,99)(1804,98)(1805,97)(1806,96)(1808,96)(1809,95)(1810,94)(1812,94)(1813,93)(1814,92)(1817,92)(1818,91)(1819,90)(1820,90)(1821,89)(1822,88)(1823,87)(1824,86)(1825,85)(1826,84)…
### 787	328	10	407813	295906	10254224	10393471	-	19.19	2M2D1M6D4M1D1M1D2M1D3M2D3M1D3M2D2M2D2M3D2M1D11M1D2M1D1M2D2M1D1M1D2M1D2M2I3D3M1D2M	838532	38744031	1	(1773,115)(1774,114)(1775,113)(1777,113)(1779,112)(1784,112)(1785,111)(1786,110)(1787,109)(1789,108)(1790,107)(1791,107)(1792,106)(1793,105)(1794,105)(1795,104)(1796,103)(1797,102)(1799,102)(1800,101)(1801,100)(1802,99)(1803,99)(1804,98)(1805,97)(1806,96)(1808,96)(1809,95)(1810,94)(1812,94)(1813,93)(1814,92)(1817,92)(1818,91)(1819,90)(1820,90)(1821,89)(1822,88)(1823,87)(1824,86)(1825,85)(1826,84)…
### 787	328	10	407813	295906	10254224	10393471	-	19.19	2M2D1M6D4M1D1M1D2M1D3M2D3M1D3M2D2M2D2M3D2M1D11M1D2M1D1M2D2M1D1M1D2M1D2M2I3D3M1D2M	838532	38744031	1	(1773,115)(1774,114)(1775,113)(1777,113)(1779,112)(1784,112)(1785,111)(1786,110)(1787,109)(1789,108)(1790,107)(1791,107)(1792,106)(1793,105)(1794,105)(1795,104)(1796,103)(1797,102)(1799,102)(1800,101)(1801,100)(1802,99)(1803,99)(1804,98)(1805,97)(1806,96)(1808,96)(1809,95)(1810,94)(1812,94)(1813,93)(1814,92)(1817,92)(1818,91)(1819,90)(1820,90)(1821,89)(1822,88)(1823,87)(1824,86)(1825,85)(1826,84)…
### 788	328	10	279978	359561	10256012	10390986	+	13.38	1M2D2M2D1M2D3M1D2M1D2M1D3M1D5M1D2M1D1M1D2M2D1M2D3M1D1M1I1D10M22D1M	838532	38744031	1	(1774,55)(1775,56)(1777,56)(1778,57)(1779,58)(1781,58)(1782,59)(1784,59)(1785,60)(1786,61)(1787,62)(1788,62)(1789,63)(1790,64)(1791,64)(1792,65)(1794,66)(1795,67)(1796,68)(1797,69)(1798,69)(1799,70)(1800,71)(1801,72)(1802,73)(1804,74)(1805,75)(1806,76)(1807,76)(1809,77)(1810,78)(1812,79)(1813,79)(1814,80)(1816,80)(1817,81)(1818,82)(1819,83)(1820,83)(1821,85)(1822,85)(1823,86)(1824,87)(1825,88)(18…
### 788	328	10	279978	359561	10256012	10390986	+	13.38	1M2D2M2D1M2D3M1D2M1D2M1D3M1D5M1D2M1D1M1D2M2D1M2D3M1D1M1I1D10M22D1M	838532	38744031	1	(1774,55)(1775,56)(1777,56)(1778,57)(1779,58)(1781,58)(1782,59)(1784,59)(1785,60)(1786,61)(1787,62)(1788,62)(1789,63)(1790,64)(1791,64)(1792,65)(1794,66)(1795,67)(1796,68)(1797,69)(1798,69)(1799,70)(1800,71)(1801,72)(1802,73)(1804,74)(1805,75)(1806,76)(1807,76)(1809,77)(1810,78)(1812,79)(1813,79)(1814,80)(1816,80)(1817,81)(1818,82)(1819,83)(1820,83)(1821,85)(1822,85)(1823,86)(1824,87)(1825,88)(18…
### 788	328	10	279978	359561	10256012	10390986	+	13.38	1M2D2M2D1M2D3M1D2M1D2M1D3M1D5M1D2M1D1M1D2M2D1M2D3M1D1M1I1D10M22D1M	838532	38744031	1	(1774,55)(1775,56)(1777,56)(1778,57)(1779,58)(1781,58)(1782,59)(1784,59)(1785,60)(1786,61)(1787,62)(1788,62)(1789,63)(1790,64)(1791,64)(1792,65)(1794,66)(1795,67)(1796,68)(1797,69)(1798,69)(1799,70)(1800,71)(1801,72)(1802,73)(1804,74)(1805,75)(1806,76)(1807,76)(1809,77)(1810,78)(1812,79)(1813,79)(1814,80)(1816,80)(1817,81)(1818,82)(1819,83)(1820,83)(1821,85)(1822,85)(1823,86)(1824,87)(1825,88)(18…
### 789	328	10	231996	327998	10273733	10432052	+	18.22	1M2D1M1D1M1D4M1D1M1D3M1D1M1D2M1D2M3D2M1D1M1I1D2M1I1D7M1D1M1D1M1D3M2D3M1D2M11D2M3D5M	838532	38744031	1	(1789,34)(1790,35)(1792,35)(1793,36)(1794,36)(1795,37)(1796,37)(1797,38)(1798,39)(1799,40)(1800,41)(1801,41)(1802,42)(1803,42)(1804,43)(1805,44)(1806,45)(1807,45)(1808,46)(1809,46)(1810,47)(1811,48)(1812,48)(1813,49)(1814,50)(1817,50)(1818,51)(1819,52)(1820,52)(1821,54)(1822,54)(1823,55)(1825,57)(1826,58)(1827,59)(1828,60)(1829,61)(1830,62)(1831,63)(1832,64)(1833,64)(1834,65)(1835,65)(1836,66)(18…
### 789	328	10	231996	327998	10273733	10432052	+	18.22	1M2D1M1D1M1D4M1D1M1D3M1D1M1D2M1D2M3D2M1D1M1I1D2M1I1D7M1D1M1D1M1D3M2D3M1D2M11D2M3D5M	838532	38744031	1	(1789,34)(1790,35)(1792,35)(1793,36)(1794,36)(1795,37)(1796,37)(1797,38)(1798,39)(1799,40)(1800,41)(1801,41)(1802,42)(1803,42)(1804,43)(1805,44)(1806,45)(1807,45)(1808,46)(1809,46)(1810,47)(1811,48)(1812,48)(1813,49)(1814,50)(1817,50)(1818,51)(1819,52)(1820,52)(1821,54)(1822,54)(1823,55)(1825,57)(1826,58)(1827,59)(1828,60)(1829,61)(1830,62)(1831,63)(1832,64)(1833,64)(1834,65)(1835,65)(1836,66)(18…
### 789	328	10	231996	327998	10273733	10432052	+	18.22	1M2D1M1D1M1D4M1D1M1D3M1D1M1D2M1D2M3D2M1D1M1I1D2M1I1D7M1D1M1D1M1D3M2D3M1D2M11D2M3D5M	838532	38744031	1	(1789,34)(1790,35)(1792,35)(1793,36)(1794,36)(1795,37)(1796,37)(1797,38)(1798,39)(1799,40)(1800,41)(1801,41)(1802,42)(1803,42)(1804,43)(1805,44)(1806,45)(1807,45)(1808,46)(1809,46)(1810,47)(1811,48)(1812,48)(1813,49)(1814,50)(1817,50)(1818,51)(1819,52)(1820,52)(1821,54)(1822,54)(1823,55)(1825,57)(1826,58)(1827,59)(1828,60)(1829,61)(1830,62)(1831,63)(1832,64)(1833,64)(1834,65)(1835,65)(1836,66)(18…
### 789	328	10	231996	327998	10273733	10432052	+	18.22	1M2D1M1D1M1D4M1D1M1D3M1D1M1D2M1D2M3D2M1D1M1I1D2M1I1D7M1D1M1D1M1D3M2D3M1D2M11D2M3D5M	838532	38744031	1	(1789,34)(1790,35)(1792,35)(1793,36)(1794,36)(1795,37)(1796,37)(1797,38)(1798,39)(1799,40)(1800,41)(1801,41)(1802,42)(1803,42)(1804,43)(1805,44)(1806,45)(1807,45)(1808,46)(1809,46)(1810,47)(1811,48)(1812,48)(1813,49)(1814,50)(1817,50)(1818,51)(1819,52)(1820,52)(1821,54)(1822,54)(1823,55)(1825,57)(1826,58)(1827,59)(1828,60)(1829,61)(1830,62)(1831,63)(1832,64)(1833,64)(1834,65)(1835,65)(1836,66)(18…
### 789	328	10	231996	327998	10273733	10432052	+	18.22	1M2D1M1D1M1D4M1D1M1D3M1D1M1D2M1D2M3D2M1D1M1I1D2M1I1D7M1D1M1D1M1D3M2D3M1D2M11D2M3D5M	838532	38744031	1	(1789,34)(1790,35)(1792,35)(1793,36)(1794,36)(1795,37)(1796,37)(1797,38)(1798,39)(1799,40)(1800,41)(1801,41)(1802,42)(1803,42)(1804,43)(1805,44)(1806,45)(1807,45)(1808,46)(1809,46)(1810,47)(1811,48)(1812,48)(1813,49)(1814,50)(1817,50)(1818,51)(1819,52)(1820,52)(1821,54)(1822,54)(1823,55)(1825,57)(1826,58)(1827,59)(1828,60)(1829,61)(1830,62)(1831,63)(1832,64)(1833,64)(1834,65)(1835,65)(1836,66)(18…
798	979	10	20.6	184433	16405417	16581336	+	21.33	2M1D1M1D6M1D1M1D1M1D4M2D4M1D1M1I4M	184454	38744031	1	(2952,1)(2953,2)(2954,3)(2955,3)(2956,4)(2957,4)(2958,5)(2959,6)(2960,7)(2961,8)(2962,9)(2963,10)(2964,10)(2965,11)(2966,11)(2968,12)(2969,13)(2970,14)(2971,15)(2972,16)(2974,16)(2975,17)(2976,18)(2977,19)(2978,20)(2979,20)(2980,22)(2981,23)(2982,24)(2983,25)
825	3467	10	367795	20.6	32101796	32471970	-	40.56	3M2D10M1D7M1D1M1D4M1D3M1D2M1D2M1D1M	367815	38744031	1	(5179,33)(5180,32)(5181,31)(5183,30)(5184,30)(5185,29)(5186,28)(5187,27)(5188,26)(5189,25)(5190,24)(5191,23)(5192,22)(5193,21)(5194,20)(5195,20)(5196,19)(5197,18)(5198,17)(5199,16)(5200,15)(5201,14)(5203,13)(5204,12)(5205,12)(5206,11)(5207,10)(5208,9)(5209,8)(5210,8)(5211,7)(5212,6)(5213,5)(5214,5)(5215,4)(5216,3)(5217,3)(5218,2)(5219,1)(5220,1)
847	941	11	249639	20.6	5580212	5838431	-	26.6	2M2D1M2D1M1D1M1D1M1D2M3D2M1D6M1D1M1D8M1D2M1D3M1D2M1D1M1D5M	249660	26649036	1	(1001,38)(1002,37)(1004,36)(1005,36)(1007,35)(1008,35)(1010,34)(1011,33)(1012,33)(1014,32)(1015,31)(1017,30)(1019,30)(1020,29)(1021,28)(1022,28)(1023,27)(1024,26)(1025,25)(1026,24)(1027,23)(1028,22)(1029,22)(1030,21)(1031,21)(1032,20)(1033,19)(1034,18)(1035,17)(1036,16)(1037,15)(1038,14)(1039,13)(1040,13)(1041,12)(1043,11)(1044,10)(1045,9)(1046,8)(1047,8)(1048,7)(1049,6)(1050,6)(1052,5)(1053,4)(1…
870	21	11	602894	20.6	17141385	17757159	-	70.46	5M1D2M2D3M1D5M2D4M2D2M1D1M1D7M1D2M1D5M1D1M2D4M2D8M2D3M2D8M1D8M	602914	26649036	1	(2949,68)(2950,67)(2951,66)(2952,65)(2953,64)(2955,63)(2956,62)(2957,61)(2959,61)(2960,60)(2961,59)(2962,58)(2963,58)(2964,57)(2965,56)(2966,55)(2967,54)(2968,53)(2970,53)(2971,52)(2972,51)(2973,50)(2975,49)(2976,49)(2977,48)(2978,47)(2979,47)(2981,46)(2982,45)(2983,44)(2984,43)(2985,42)(2986,41)(2987,40)(2988,39)(2989,39)(2990,38)(2991,37)(2992,37)(2993,36)(2994,35)(2995,34)(2996,33)(2998,32)(29…
875	3365	11	348848	20.6	19640338	19983485	-	25.78	4M1D4M1D2M1D1M1D3M2D5M11I10D8M1D1M1D2M2D2M	348868	26649036	1	(3314,43)(3315,43)(3316,42)(3317,41)(3318,40)(3320,39)(3321,38)(3322,37)(3323,36)(3325,35)(3326,34)(3327,33)(3328,33)(3329,32)(3330,32)(3331,31)(3332,30)(3333,29)(3335,29)(3336,28)(3337,27)(3338,26)(3339,25)(3350,13)(3351,12)(3352,11)(3353,10)(3354,9)(3355,8)(3356,7)(3357,6)(3358,5)(3359,5)(3360,4)(3361,4)(3362,3)(3365,2)(3366,1)
# 875	3365	11	348848	20.6	19640338	19983485	-	25.78	4M1D4M1D2M1D1M1D3M2D5M11I10D8M1D1M1D2M2D2M	348868	26649036	1	(3314,43)(3315,43)(3316,42)(3317,41)(3318,40)(3320,39)(3321,38)(3322,37)(3323,36)(3325,35)(3326,34)(3327,33)(3328,33)(3329,32)(3330,32)(3331,31)(3332,30)(3333,29)(3335,29)(3336,28)(3337,27)(3338,26)(3339,25)(3350,13)(3351,12)(3352,11)(3353,10)(3354,9)(3355,8)(3356,7)(3357,6)(3358,5)(3359,5)(3360,4)(3361,4)(3362,3)(3365,2)(3366,1)
*Rows that start with '#' indicate gaps spanned by Bionano contigs (as detected by their software and our greedy script) with a gap in the scaffold, but manual inspection found that the spanning Bionano contig did not have enough support on the 'short' side. Typically, these 'false positives' were only spanned by the very end of the Bionano optical contigs and are more a factor of our detection t…
**Rows that start with '###' indicate Bionano molecules that span putative gaps, but these gaps were associated with repeitive regions of Bionano nick sites. Consequently, these rows were NOT considered as gaps spanned by Bionano contigs because these contigs were not uniquely or confidently mapped. The quality of mapping could be due to repeats collapsed in the sequence assembly, or by repeats c…
